# Supplementary material for: Hexaaqua­cobalt(II) 2,2′-[naphthalene-1,8-diylbis(­oxy)]diacetate dihydrate
Source: Acta Crystallogr Sect E Struct Rep Online. 2013 Jan 12;69(Pt 2):m103–4. doi: 10.1107/S1600536813000512 (PMC3569200; doi:10.1107/S1600536813000512)
Supplement: Supplementary file 1 [file e-69-0m103-sup1.cif]

##############################################################################
#                                                                            #
# This CIF contains the data in a paper accepted for publication in          #
# Acta Crystallographica Section E. It conforms to the requirements of       #
# Notes for Authors for Acta Crystallographica Section E, and has been       #
# peer reviewed under the auspices of the IUCr Commission on Journals.       #
#                                                                            #
# Full details of the Crystallographic Information File format               #
# are given in the paper "The Crystallographic Information File (CIF):       #
# a New Standard Archive File for Crystallography" by S. R. Hall, F. H.      #
# Allen and I. D. Brown [Acta Cryst. (1991), A47, 655-685].                  #
#                                                                            #
# The current version of the core CIF dictionary is obtainable from          #
# ftp://ftp.iucr.org/pub/cif_core.dic.                                       #
#                                                                            #
# Software is freely available for graphical display of the structure(s)     #
# in this CIF. For information consult the CIF software page                 #
# http://www.iucr.org/resources/cif/software.                                #
#                                                                            #
# This file may be used for bona fide research purposes within the           #
# scientific community so long as proper attribution is given to the journal # 
# article from which it was obtained.                                        #
#                                                                            #
##############################################################################
data_I
_audit_creation_method     SHELXL-97
_chemical_name_systematic
;
Hexaaquacobalt(II) 2,2'-[naphthalene-1,8-diylbis(oxy)]diacetate  dihydrate
;
_chemical_name_common     ?
_chemical_formula_moiety     'Co H12 O6 2+, C14 H10 O6 2-, 2(H2 O)'
_chemical_formula_sum     'C14 H26 Co O14'
_chemical_formula_iupac     '[Co (H2 O)6] (C14 H10 O6), 2H2 O'
_chemical_formula_weight     477.28
_chemical_melting_point     ?
_symmetry_cell_setting     triclinic
_symmetry_space_group_name_H-M     'P -1'
_symmetry_space_group_name_hall     '-P 1'
loop_
    _symmetry_equiv_pos_as_xyz
    'x, y, z'
    '-x, -y, -z'
_cell_length_a     6.377(2)
_cell_length_b     6.642(2)
_cell_length_c     12.979(5)
_cell_angle_alpha     79.669(10)
_cell_angle_beta     79.963(11)
_cell_angle_gamma     64.911(8)
_cell_volume     486.8(3)
_cell_formula_units_Z     1
_cell_measurement_reflns_used     1414
_cell_measurement_theta_min     3.2104
_cell_measurement_theta_max     27.4603
_cell_measurement_temperature     293(2)
_exptl_crystal_description     block
_exptl_crystal_colour     pink
_exptl_crystal_size_max     0.30
_exptl_crystal_size_mid     0.28
_exptl_crystal_size_min     0.25
_exptl_crystal_density_diffrn     1.628
_exptl_crystal_density_meas     ?
_exptl_crystal_density_method     'not measured'
_exptl_crystal_F_000     249
_exptl_absorpt_coefficient_mu     0.954
_exptl_absorpt_correction_type     multi-scan
_exptl_absorpt_process_details     '(SADABS; Sheldrick, 2007)'
_exptl_absorpt_correction_T_min     0.7308
_exptl_absorpt_correction_T_max     1.0000
_exptl_special_details     ?
_diffrn_ambient_temperature     293(2)
_diffrn_radiation_type     MoK\a
_diffrn_radiation_wavelength     0.71073
_diffrn_radiation_source     'fine-focus sealed tube'
_diffrn_radiation_monochromator     graphite
_diffrn_measurement_device_type     'Siemens CCD area-detector'
_diffrn_measurement_method     '\f and \w scans'
_diffrn_detector_area_resol_mean     ?
_diffrn_reflns_number     3126
_diffrn_reflns_av_R_equivalents     0.0180
_diffrn_reflns_av_sigmaI/netI     0.0255
_diffrn_reflns_theta_min     3.41
_diffrn_reflns_theta_max     25.01
_diffrn_reflns_theta_full     25.01
_diffrn_measured_fraction_theta_max     0.980
_diffrn_measured_fraction_theta_full     0.980
_diffrn_reflns_limit_h_min     -7
_diffrn_reflns_limit_h_max     7
_diffrn_reflns_limit_k_min     -7
_diffrn_reflns_limit_k_max     7
_diffrn_reflns_limit_l_min     -15
_diffrn_reflns_limit_l_max     15
_diffrn_standards_number     ?
_diffrn_standards_interval_count     ?
_diffrn_standards_interval_time     ?
_diffrn_standards_decay_%     ?
_refine_special_details
;
Refinement of <i>F</i>^2^ against ALL reflections. The weighted <i>R</i>-factor
<i>wR</i> and goodness of fit <i>S</i> are based on <i>F</i>^2^, conventional
<i>R</i>-factors <i>R</i> are based on <i>F</i>, with <i>F</i> set to zero for
negative <i>F</i>^2^. The threshold expression of <i>F</i>^2^ >
\s(<i>F</i>^2^) is used only for calculating <i>R</i>-factors(gt) <i>etc</i>.
and is not relevant to the choice of reflections for refinement.
<i>R</i>-factors based on <i>F</i>^2^ are statistically about twice as large
as those based on <i>F</i>, and <i>R</i>- factors based on ALL data will be
even larger.
;
_reflns_number_total     1678
_reflns_number_gt     1605
_reflns_threshold_expression     I>2sigma(I)
_refine_ls_structure_factor_coef     Fsqd
_refine_ls_matrix_type     full
_refine_ls_R_factor_all     0.0320
_refine_ls_R_factor_gt     0.0308
_refine_ls_wR_factor_gt     0.0788
_refine_ls_wR_factor_ref     0.0800
_refine_ls_goodness_of_fit_ref     1.088
_refine_ls_restrained_S_all     1.105
_refine_ls_number_reflns     1678
_refine_ls_number_parameters     161
_refine_ls_number_restraints     12
_refine_ls_hydrogen_treatment     mixed
_refine_ls_weighting_scheme     calc
_refine_ls_weighting_details
         'calc w=1/[\s^2^(Fo^2^)+(0.0408P)^2^+0.1833P] where P=(Fo^2^+2Fc^2^)/3'
_atom_sites_solution_hydrogens     geom
_atom_sites_solution_primary     direct
_atom_sites_solution_secondary     difmap
_refine_ls_shift/su_max     0.000
_refine_ls_shift/su_mean     0.000
_refine_diff_density_max     0.366
_refine_diff_density_min     -0.476
_refine_ls_extinction_method     none
_refine_ls_extinction_coef     ?
loop_
    _atom_type_symbol
    _atom_type_description
    _atom_type_scat_dispersion_real
    _atom_type_scat_dispersion_imag
    _atom_type_scat_source
    'C' 'C' 0.0033 0.0016
                         'International Tables Vol C Tables 4.2.6.8 and 6.1.1.4'
    'Co' 'Co' 0.3494 0.9721
                         'International Tables Vol C Tables 4.2.6.8 and 6.1.1.4'
    'O' 'O' 0.0106 0.0060
                         'International Tables Vol C Tables 4.2.6.8 and 6.1.1.4'
    'H' 'H' 0.0000 0.0000
                         'International Tables Vol C Tables 4.2.6.8 and 6.1.1.4'
_computing_data_collection     'SMART (Siemens, 1996)'
_computing_cell_refinement     'SAINT (Siemens, 1996)'
_computing_data_reduction     'SAINT (Siemens, 1996)'
_computing_structure_solution     'SHELXS97 (Sheldrick, 2008)'
_computing_structure_refinement     'SHELXL97 (Sheldrick, 2008)'
_computing_molecular_graphics     'SHELXTL (Sheldrick, 2008)'
_computing_publication_material     'SHELXTL (Sheldrick, 2008)'
loop_
    _atom_site_type_symbol
    _atom_site_label
    _atom_site_fract_x
    _atom_site_fract_y
    _atom_site_fract_z
    _atom_site_U_iso_or_equiv
    _atom_site_adp_type
    _atom_site_calc_flag
    _atom_site_refinement_flags
    _atom_site_occupancy
    _atom_site_symmetry_multiplicity
    _atom_site_disorder_assembly
    _atom_site_disorder_group
    O O1 0.7658(2) 0.7636(3) 0.38143(11) 0.0299(3) Uani d . 1 1 . .
    O O2 0.9252(3) 0.9376(3) 0.20485(12) 0.0374(4) Uani d . 1 1 . .
    O O3 1.0787(3) 1.1022(3) 0.28675(12) 0.0331(4) Uani d . 1 1 . .
    C C5 0.5504(3) 0.5494(3) 0.45495(15) 0.0222(4) Uani d . 1 1 . .
    C C4 0.6759(3) 0.6729(3) 0.47211(15) 0.0239(4) Uani d . 1 1 . .
    C C3 0.6996(3) 0.6953(3) 0.57172(16) 0.0275(4) Uani d . 1 1 . .
    H H3 0.7826 0.7752 0.5816 0.033 Uiso calc R 1 1 . .
    C C2 0.5966(3) 0.5961(4) 0.65934(16) 0.0282(4) Uani d . 1 1 . .
    H H2 0.6115 0.6131 0.7269 0.034 Uiso calc R 1 1 . .
    C C1 0.4761(3) 0.4762(3) 0.64724(15) 0.0257(4) Uani d . 1 1 . .
    H H1 0.4113 0.4111 0.7062 0.031 Uiso calc R 1 1 . .
    C C6 0.8919(3) 0.8899(3) 0.39326(15) 0.0254(4) Uani d . 1 1 . .
    H H6A 1.0262 0.7948 0.4304 0.031 Uiso calc R 1 1 . .
    H H6B 0.7933 1.0118 0.4343 0.031 Uiso calc R 1 1 . .
    C C7 0.9709(3) 0.9827(3) 0.28607(16) 0.0255(4) Uani d . 1 1 . .
    Co Co1 0.0000 0.5000 0.0000 0.03054(16) Uani d S 1 2 . .
    O O7 0.5069(3) 1.0109(3) 0.83972(12) 0.0387(4) Uani d D 1 1 . .
    O O5 0.0045(3) 0.5054(3) 0.15926(12) 0.0407(4) Uani d D 1 1 . .
    O O6 0.3582(3) 0.3007(3) -0.00989(14) 0.0504(5) Uani d D 1 1 . .
    H H6C 0.403(6) 0.199(5) 0.0532(16) 0.075(10) Uiso d D 1 1 . .
    H H6D 0.411(6) 0.214(5) -0.0654(18) 0.087(12) Uiso d D 1 1 . .
    H H5A -0.021(6) 0.630(4) 0.191(2) 0.076(10) Uiso d D 1 1 . .
    H H5B 0.013(5) 0.385(4) 0.211(2) 0.067(9) Uiso d D 1 1 . .
    H H7A 0.638(3) 0.982(5) 0.7915(19) 0.062(9) Uiso d D 1 1 . .
    H H7B 0.380(4) 1.029(6) 0.807(2) 0.085(11) Uiso d D 1 1 . .
    O O4 0.0880(5) 0.7707(3) -0.03180(15) 0.0629(6) Uani d D 1 1 . .
    H H4A 0.2060 0.7419 -0.0738 0.094 Uiso calc RD 1 1 . .
    H H4B -0.043(5) 0.897(9) -0.061(4) 0.27(4) Uiso d D 1 1 . .
loop_
    _atom_site_aniso_label
    _atom_site_aniso_U_11
    _atom_site_aniso_U_22
    _atom_site_aniso_U_33
    _atom_site_aniso_U_12
    _atom_site_aniso_U_13
    _atom_site_aniso_U_23
    O1 0.0387(8) 0.0372(9) 0.0246(7) -0.0275(7) -0.0017(6) -0.0010(6)
    O2 0.0532(9) 0.0444(10) 0.0277(8) -0.0338(8) -0.0041(7) -0.0010(7)
    O3 0.0386(8) 0.0346(9) 0.0351(8) -0.0253(7) -0.0006(6) -0.0033(6)
    C5 0.0206(8) 0.0211(10) 0.0238(9) -0.0079(7) -0.0025(7) -0.0012(7)
    C4 0.0240(9) 0.0241(10) 0.0250(10) -0.0128(8) -0.0005(7) -0.0005(8)
    C3 0.0293(10) 0.0295(11) 0.0299(11) -0.0170(8) -0.0041(8) -0.0044(8)
    C2 0.0337(10) 0.0323(11) 0.0223(10) -0.0157(9) -0.0039(8) -0.0049(8)
    C1 0.0270(9) 0.0288(11) 0.0229(10) -0.0143(8) -0.0006(7) -0.0014(8)
    C6 0.0285(9) 0.0254(10) 0.0274(10) -0.0160(8) -0.0027(8) -0.0027(8)
    C7 0.0260(9) 0.0231(10) 0.0284(11) -0.0117(8) -0.0013(8) -0.0023(8)
    Co1 0.0457(3) 0.0224(2) 0.0229(2) -0.01429(18) -0.00138(17) -0.00230(16)
    O7 0.0332(8) 0.0466(10) 0.0329(9) -0.0127(7) -0.0026(7) -0.0068(7)
    O5 0.0655(11) 0.0304(9) 0.0257(8) -0.0194(8) -0.0046(7) -0.0026(7)
    O6 0.0605(11) 0.0451(11) 0.0359(10) -0.0118(9) -0.0026(8) -0.0085(8)
    O4 0.1209(18) 0.0469(12) 0.0407(10) -0.0550(13) -0.0101(11) 0.0015(9)
_geom_special_details
;
All e.s.d.'s (except the e.s.d. in the dihedral angle between two l.s. planes)
are estimated using the full covariance matrix. The cell e.s.d.'s are taken
into account individually in the estimation of e.s.d.'s in distances, angles
and torsion angles; correlations between e.s.d.'s in cell parameters are only
used when they are defined by crystal symmetry. An approximate (isotropic)
treatment of cell e.s.d.'s is used for estimating e.s.d.'s involving l.s.
planes.
;
loop_
    _geom_bond_atom_site_label_1
    _geom_bond_atom_site_label_2
    _geom_bond_site_symmetry_2
    _geom_bond_distance
    _geom_bond_publ_flag
    O1 C4 . 1.371(2) ?
    O1 C6 . 1.427(2) ?
    O2 C7 . 1.257(3) ?
    O3 C7 . 1.253(3) ?
    C5 C1 2_666 1.414(3) ?
    C5 C5 2_666 1.425(4) ?
    C5 C4 . 1.431(3) ?
    C4 C3 . 1.368(3) ?
    C3 C2 . 1.413(3) ?
    C3 H3 . 0.9300 ?
    C2 C1 . 1.362(3) ?
    C2 H2 . 0.9300 ?
    C1 C5 2_666 1.414(3) ?
    C1 H1 . 0.9300 ?
    C6 C7 . 1.510(3) ?
    C6 H6A . 0.9700 ?
    C6 H6B . 0.9700 ?
    Co1 O4 . 2.056(2) yes
    Co1 O4 2_565 2.056(2) ?
    Co1 O5 2_565 2.0792(17) ?
    Co1 O5 . 2.0792(17) yes
    Co1 O6 . 2.093(2) yes
    Co1 O6 2_565 2.093(2) ?
    O7 H7A . 0.921(17) ?
    O7 H7B . 0.932(17) ?
    O5 H5A . 0.931(17) ?
    O5 H5B . 0.933(17) ?
    O6 H6C . 0.962(17) ?
    O6 H6D . 0.929(18) ?
    O4 H4A . 0.8200 ?
    O4 H4B . 0.97(2) ?
loop_
    _geom_angle_atom_site_label_1
    _geom_angle_atom_site_label_2
    _geom_angle_atom_site_label_3
    _geom_angle_site_symmetry_1
    _geom_angle_site_symmetry_3
    _geom_angle
    _geom_angle_publ_flag
    C4 O1 C6 . . 116.91(15) ?
    C1 C5 C5 2_666 2_666 119.8(2) ?
    C1 C5 C4 2_666 . 122.26(18) ?
    C5 C5 C4 2_666 . 117.9(2) ?
    C3 C4 O1 . . 124.53(18) ?
    C3 C4 C5 . . 121.27(18) ?
    O1 C4 C5 . . 114.19(17) ?
    C4 C3 C2 . . 119.38(19) ?
    C4 C3 H3 . . 120.3 ?
    C2 C3 H3 . . 120.3 ?
    C1 C2 C3 . . 121.62(18) ?
    C1 C2 H2 . . 119.2 ?
    C3 C2 H2 . . 119.2 ?
    C2 C1 C5 . 2_666 119.98(18) ?
    C2 C1 H1 . . 120.0 ?
    C5 C1 H1 2_666 . 120.0 ?
    O1 C6 C7 . . 109.63(16) ?
    O1 C6 H6A . . 109.7 ?
    C7 C6 H6A . . 109.7 ?
    O1 C6 H6B . . 109.7 ?
    C7 C6 H6B . . 109.7 ?
    H6A C6 H6B . . 108.2 ?
    O3 C7 O2 . . 125.29(19) ?
    O3 C7 C6 . . 115.32(17) ?
    O2 C7 C6 . . 119.39(18) ?
    O4 Co1 O4 . 2_565 180.0 ?
    O4 Co1 O5 . 2_565 91.63(7) ?
    O4 Co1 O5 2_565 2_565 88.37(7) ?
    O4 Co1 O5 . . 88.37(7) ?
    O4 Co1 O5 2_565 . 91.63(7) ?
    O5 Co1 O5 2_565 . 180.00(11) ?
    O4 Co1 O6 . . 86.53(10) ?
    O4 Co1 O6 2_565 . 93.47(10) ?
    O5 Co1 O6 2_565 . 91.34(7) ?
    O5 Co1 O6 . . 88.66(7) ?
    O4 Co1 O6 . 2_565 93.47(10) ?
    O4 Co1 O6 2_565 2_565 86.53(10) ?
    O5 Co1 O6 2_565 2_565 88.66(7) ?
    O5 Co1 O6 . 2_565 91.34(7) ?
    O6 Co1 O6 . 2_565 180.00(7) ?
    H7A O7 H7B . . 110(2) ?
    Co1 O5 H5A . . 126.3(19) ?
    Co1 O5 H5B . . 123.8(18) ?
    H5A O5 H5B . . 109(2) ?
    Co1 O6 H6C . . 112.4(19) ?
    Co1 O6 H6D . . 113(2) ?
    H6C O6 H6D . . 107(2) ?
    Co1 O4 H4A . . 109.5 ?
    Co1 O4 H4B . . 107(4) ?
    H4A O4 H4B . . 111.3 ?
loop_
    _geom_hbond_atom_site_label_D
    _geom_hbond_atom_site_label_H
    _geom_hbond_atom_site_label_A
    _geom_hbond_site_symmetry_A
    _geom_hbond_distance_DH
    _geom_hbond_distance_HA
    _geom_hbond_distance_DA
    _geom_hbond_angle_DHA
    _geom_hbond_publ_flag
    O6 H6C O7 2_666 0.96(2) 1.76(3) 2.723(3) 174(3) yes
    O6 H6D O7 1_544 0.93(2) 1.83(3) 2.751(3) 171(3) yes
    O5 H5A O2 1_455 0.93(3) 1.96(3) 2.850(3) 159(2) yes
    O5 H5B O3 1_445 0.94(3) 1.87(2) 2.783(3) 165(2) yes
    O7 H7A O3 2_776 0.92(2) 1.82(3) 2.736(3) 171(3) yes
    O7 H7B O2 2_676 0.93(3) 1.89(3) 2.780(3) 158(2) yes
_iucr_refine_instructions_details
;
TITL 110415-4               R
CELL  0.71073    6.3770    6.6420   12.9790    79.669    79.963    64.911
ZERR 1           0.0020    0.0020    0.0050     0.010     0.011     0.008
LATT 1
SFAC
SFAC C   2.3100 20.8439  1.0200 10.2075  1.5886  0.5687  0.8650 51.6512  =
        0.2156  0.0033  0.0016 11.5000 0.680 12.01000
SFAC
SFAC Co 12.2841  4.2791  7.3409  0.2784  4.0034 13.5359  2.3488 71.1693  =
        1.0118  0.3494  0.9721 4010.0000 1.230 58.93000
SFAC
SFAC O   3.0485 13.2771  2.2868  5.7011  1.5463  0.3239  0.8670 32.9089  =
        0.2508  0.0106  0.0060 32.5000 0.680 16.00000
SFAC H
UNIT 14 1 14 26
OMIT  -3.00  50.02
L.S. 10
ACTA
BOND $H
FMAP 2
PLAN 20
DFIX 0.96 O5 H5A O5 H5B
DFIX 1.52 H5A H5B
DFIX 0.96 O4 H4A O4 H4B
DFIX 1.52 H4A H4B
DFIX 0.96 O6 H6C O6 H6D
DFIX 1.52 H6C H6D
DFIX 0.96 O7 H7A O7 H7B
DFIX 1.52 H7A H7B
HTAB
WGHT  0.040800  0.183300
FVAR  1.175420
TEMP    20
O1     3   0.765796  0.763629  0.381427 11.000000  0.038740  0.037210 =
           0.024630 -0.000960 -0.001710 -0.027460
O2     3   0.925211  0.937639  0.204852 11.000000  0.053190  0.044400 =
           0.027640 -0.001000 -0.004060 -0.033780
O3     3   1.078748  1.102201  0.286746 11.000000  0.038630  0.034600 =
           0.035100 -0.003250 -0.000650 -0.025260
C5     1   0.550400  0.549414  0.454950 11.000000  0.020630  0.021080 =
           0.023790 -0.001190 -0.002530 -0.007870
C4     1   0.675914  0.672866  0.472106 11.000000  0.023970  0.024140 =
           0.024970 -0.000500 -0.000470 -0.012800
C3     1   0.699581  0.695338  0.571715 11.000000  0.029270  0.029440 =
           0.029860 -0.004440 -0.004100 -0.017030
AFIX 43
H3     4   0.782642  0.775177  0.581646 11.000000 -1.200000
AFIX 0
C2     1   0.596626  0.596088  0.659338 11.000000  0.033640  0.032250 =
           0.022260 -0.004880 -0.003910 -0.015690
AFIX 43
H2     4   0.611504  0.613060  0.726931 11.000000 -1.200000
AFIX 0
C1     1   0.476144  0.476187  0.647239 11.000000  0.026970  0.028790 =
           0.022900 -0.001400 -0.000640 -0.014320
AFIX 43
H1     4   0.411342  0.411162  0.706163 11.000000 -1.200000
AFIX 0
C6     1   0.891938  0.889906  0.393257 11.000000  0.028490  0.025380 =
           0.027340 -0.002700 -0.002740 -0.015960
AFIX 23
H6A    4   1.026203  0.794770  0.430424 11.000000 -1.200000
H6B    4   0.793319  1.011752  0.434329 11.000000 -1.200000
AFIX 0
C7     1   0.970914  0.982693  0.286067 11.000000  0.025970  0.023060 =
           0.028390 -0.002290 -0.001310 -0.011690
Co1    2   0.000000  0.500000  0.000000 10.500000  0.045690  0.022440 =
           0.022850 -0.002300 -0.001380 -0.014290
O7     3   0.506881  1.010858  0.839722 11.000000  0.033160  0.046630 =
           0.032910 -0.006820 -0.002610 -0.012660
O5     3   0.004477  0.505396  0.159263 11.000000  0.065460  0.030420 =
           0.025710 -0.002560 -0.004590 -0.019430
O6     3   0.358231  0.300696 -0.009891 11.000000  0.060520  0.045130 =
           0.035860 -0.008540 -0.002600 -0.011740
H6C    4   0.402937  0.199338  0.053165 11.000000  0.074650
H6D    4   0.411382  0.213914 -0.065381 11.000000  0.086750
H5A    4  -0.021001  0.629519  0.191382 11.000000  0.076540
H5B    4   0.012946  0.385407  0.210806 11.000000  0.066750
H7A    4   0.637603  0.981656  0.791459 11.000000  0.062300
H7B    4   0.379926  1.028931  0.807073 11.000000  0.085310
O4     3   0.087980  0.770748 -0.031802 11.000000  0.120910  0.046900 =
           0.040650  0.001470 -0.010080 -0.055030
AFIX 83
H4A    4   0.205964  0.741929 -0.073819 11.000000 -1.500000
AFIX 0
H4B    4  -0.043192  0.897671 -0.060598 11.000000  0.269400
HKLF 4
END
;
data_global
_journal_date_recd_electronic     2012-12-19
_journal_date_accepted     2013-01-07
_journal_name_full     'Acta Crystallographica, Section E'
_journal_year     2013
_journal_volume     69
_journal_issue      2
_journal_page_first     m103
_journal_page_last     m104
_journal_paper_category     QM
_journal_paper_doi     10.1107/S1600536813000512
_journal_coeditor_code     VM2185
_publ_contact_author_name     'Mr. Hui Fang Shi'
_publ_contact_author_address
;
 Department of Chemistry
 College of Chemistry and Chemical Engineering
 Chongqing University, Chongqing, 400030
 People's Republic of China
;
_publ_contact_author_email     shishipiaoliang@126.com
_publ_contact_author_fax     '86 023 65106150'
_publ_contact_author_phone     '86 023 65106150'
_publ_section_title
;
Hexaaquacobalt(II) 2,2'-[naphthalene-1,8-diylbis(oxy)]diacetate dihydrate
;
loop_
    _publ_author_name
    _publ_author_address
    'Hui Fang Shi'
;
 Department of Chemistry
 College of Chemistry and Chemical Engineering
 Chongqing University, Chongqing 400030
 People's Republic of China
;
    'Tao Wu'
;
 Department of Chemistry
 College of Chemistry and Chemical Engineering
 Chongqing University, Chongqing 400030
 People's Republic of China
;
    'Peng Gang Jiang'
;
 Department of Chemistry
 College of Chemistry and Chemical Engineering
 Chongqing University, Chongqing 400030
 People's Republic of China
;
    'Zhi Hao'
;
 Department of Chemistry
 College of Chemistry and Chemical Engineering
 Chongqing University, Chongqing 400030
 People's Republic of China
;
    'Miao Miao Zhang'
;
 Department of Chemistry
 College of Chemistry and Chemical Engineering
 Chongqing University, Chongqing 400030
 People's Republic of China
;
