# Supplementary material for: Hexaaqua­cobalt(II) 2,2′-[naphthalene-1,8-diylbis(­oxy)]diacetate dihydrate
Source: Acta Crystallogr Sect E Struct Rep Online. 2013 Jan 12;69(Pt 2):m103–4. doi: 10.1107/S1600536813000512 (PMC3569200; doi:10.1107/S1600536813000512)
Supplement: Supplementary file 2 [file e-69-0m103-Isup2.hkl]

# 
# h,k,l, Fc-squared, Fo-squared, sigma(Fo-squared) and status flag 
# 
data_I
_shelx_title ' 110415-4               R' 
_shelx_refln_list_code          4 
_shelx_F_calc_maximum       85.98 
_exptl_crystal_F_000       248.97 
_reflns_d_resolution_high  0.8407 
 
loop_ 
 _symmetry_equiv_pos_as_xyz 
 'x, y, z' 
 '-x, -y, -z' 
 
_cell_length_a     6.3770 
_cell_length_b     6.6420 
_cell_length_c    12.9790 
_cell_angle_alpha  79.669 
_cell_angle_beta   79.963 
_cell_angle_gamma  64.911 
 
_shelx_F_squared_multiplier     1.000 
 
loop_ 
 _refln_index_h 
 _refln_index_k 
 _refln_index_l 
 _refln_F_squared_calc 
 _refln_F_squared_meas 
 _refln_F_squared_sigma 
 _refln_observed_status 
   1   0   0     1289.02     1244.27     12.16 o 
   2   0   0     3722.71     3808.19     50.06 o 
   3   0   0      660.57      675.43      7.31 o 
   4   0   0      278.40      278.67      4.93 o 
   5   0   0        0.32        1.89      0.77 o 
   6   0   0       19.60       16.93      1.44 o 
  -6   1   0       39.76       32.65      2.07 o 
  -5   1   0      118.42      121.14      5.02 o 
  -4   1   0       26.47       27.50      1.81 o 
  -3   1   0      329.58      357.47      5.19 o 
  -2   1   0      788.42      801.53     13.16 o 
  -1   1   0     3288.30     3344.39     22.51 o 
   0   1   0      325.57      306.85      5.21 o 
   1   1   0     1263.78     1097.77      7.06 o 
   2   1   0       68.13       80.99      1.53 o 
   3   1   0      942.45      964.62     12.56 o 
   4   1   0      432.03      447.26      5.81 o 
   5   1   0      375.65      413.65      6.52 o 
   6   1   0       61.97       68.81      3.28 o 
   7   1   0       64.20       59.18      2.83 o 
  -5   2   0       39.76       40.42      2.55 o 
  -4   2   0      354.91      385.34     19.17 o 
  -3   2   0       57.72       53.92      2.01 o 
  -2   2   0     6085.52     6346.64     70.18 o 
  -1   2   0      210.74      189.34      4.98 o 
   0   2   0     1476.55     1517.71     13.65 o 
   1   2   0      918.51      892.74      6.45 o 
   2   2   0     1347.32     1302.06     10.67 o 
   3   2   0        3.47       10.51      0.96 o 
   4   2   0      230.05      246.54      3.60 o 
   5   2   0        5.41        6.80      0.82 o 
   6   2   0       43.03       43.80      2.58 o 
   7   2   0       57.65       49.56      2.37 o 
  -5   3   0        5.75        6.59      1.01 o 
  -4   3   0       42.31       38.66      5.65 o 
  -3   3   0      179.68      169.14      5.93 o 
  -2   3   0       68.30       75.73      4.90 o 
  -1   3   0      604.87      654.14      7.71 o 
   0   3   0      102.45      118.30      5.97 o 
   1   3   0     1787.12     1837.05     12.94 o 
   2   3   0     2586.59     2472.00     23.65 o 
   3   3   0     2031.44     2074.91     16.64 o 
   4   3   0      555.79      578.89     12.39 o 
   5   3   0      383.90      372.48     16.41 o 
   6   3   0        6.38        4.38      0.84 o 
   7   3   0       15.25       15.15      1.97 o 
  -4   4   0      449.95      448.02      8.12 o 
  -3   4   0       42.73       44.03      3.77 o 
  -2   4   0      305.29      316.23     18.74 o 
  -1   4   0      352.58      344.35      6.00 o 
   0   4   0     1007.47     1010.78     19.41 o 
   1   4   0        3.91        2.69      0.43 o 
   2   4   0      224.34      213.67      5.93 o 
   3   4   0        5.56        4.62      0.88 o 
   4   4   0       54.91       55.96      1.48 o 
   5   4   0      246.24      250.67      4.16 o 
   6   4   0      124.54      117.99      4.88 o 
   7   4   0        2.44        2.69      0.92 o 
  -3   5   0       40.67       39.40      4.43 o 
  -2   5   0       34.56       39.22      4.62 o 
  -1   5   0      133.66      138.51      9.85 o 
   0   5   0      343.69      347.55      8.03 o 
   1   5   0      421.79      425.84      6.61 o 
   2   5   0      125.71      135.06     12.98 o 
   3   5   0      409.95      422.33      8.71 o 
   4   5   0        2.28        2.34      0.76 o 
   5   5   0       57.12       58.42      2.81 o 
   6   5   0       66.47       61.24      3.08 o 
  -2   6   0       73.18       65.38      7.26 o 
  -1   6   0        1.04        1.21      0.65 o 
   0   6   0       78.98       79.31      6.35 o 
   1   6   0       87.67       82.74      7.37 o 
   2   6   0      139.10      142.15     12.33 o 
   3   6   0      457.20      448.94     16.49 o 
   4   6   0      361.10      349.09     16.28 o 
   5   6   0       39.20       38.60      2.55 o 
   0   7   0       36.97       34.17      5.23 o 
   1   7   0      188.93      187.99     14.50 o 
   2   7   0       11.36       12.56      1.98 o 
   3   7   0       60.33       63.11      9.21 o 
   4   7   0       93.80       87.04     10.19 o 
   5   7   0       14.84       14.46      2.55 o 
  -5  -7   1        8.36        6.26      1.62 o 
  -4  -7   1       32.34       32.03      3.88 o 
  -3  -7   1      138.99      142.63     14.89 o 
  -2  -7   1      500.29      512.94     10.74 o 
  -1  -7   1       77.60       77.22      6.37 o 
   0  -7   1      140.58      130.30     16.15 o 
  -5  -6   1      128.27      129.45      4.75 o 
  -4  -6   1       66.80       61.17      8.28 o 
  -3  -6   1        3.79        3.16      0.64 o 
  -2  -6   1      191.21      200.64      8.69 o 
  -1  -6   1       19.02       17.61      2.13 o 
   0  -6   1       58.73       52.20      7.43 o 
   1  -6   1       15.67       14.54      2.06 o 
  -6  -5   1       29.66       27.88      2.27 o 
  -5  -5   1      218.49      237.17     11.56 o 
  -4  -5   1      823.13      837.52     10.62 o 
  -3  -5   1      110.07      111.94      4.20 o 
  -2  -5   1      357.90      357.75      9.55 o 
  -1  -5   1      147.20      160.42      8.43 o 
   0  -5   1      262.18      270.18      9.43 o 
   1  -5   1      117.19      126.14      8.53 o 
   2  -5   1       53.37       55.23      5.48 o 
   3  -5   1       73.91       66.99      6.73 o 
  -6  -4   1        1.55        0.88      0.50 o 
  -5  -4   1       84.05       79.48      2.71 o 
  -4  -4   1      156.07      156.72      8.90 o 
  -2  -4   1      344.54      332.55      6.81 o 
  -1  -4   1       62.08       61.55      4.22 o 
   0  -4   1      400.20      388.61      6.26 o 
   1  -4   1      336.99      326.15      5.95 o 
   2  -4   1       99.64      101.21      9.40 o 
   3  -4   1      169.45      166.34     10.44 o 
   4  -4   1        1.57        1.06      0.50 o 
  -7  -3   1       65.32       62.06      2.49 o 
  -6  -3   1      386.81      402.19     13.12 o 
  -5  -3   1       41.67       37.94      1.57 o 
  -4  -3   1      650.45      617.38      7.62 o 
  -3  -3   1      405.59      405.44      4.43 o 
  -2  -3   1     1733.07     1619.63     27.87 o 
  -1  -3   1     1601.54     1569.14     16.63 o 
   0  -3   1      272.91      277.46      4.25 o 
   1  -3   1      672.55      736.35      8.81 o 
   2  -3   1        2.57        2.84      0.55 o 
   3  -3   1      440.86      483.33     12.83 o 
   4  -3   1        1.35        1.05      0.67 o 
   5  -3   1        4.76        4.21      0.95 o 
  -7  -2   1       38.51       37.97      2.08 o 
  -6  -2   1      147.30      152.27      6.92 o 
  -5  -2   1        3.12        3.18      1.09 o 
  -4  -2   1      524.94      551.75      6.46 o 
  -3  -2   1      163.69      177.14      2.96 o 
  -2  -2   1      397.22      404.51      5.81 o 
  -1  -2   1      901.33      865.56      6.06 o 
   0  -2   1       93.03       99.46      1.98 o 
   1  -2   1      569.72      589.78      7.40 o 
   2  -2   1        0.60        2.14      0.60 o 
   3  -2   1      259.11      277.88      6.96 o 
   4  -2   1      247.00      262.48     17.39 o 
   5  -2   1       29.49       29.55      2.01 o 
  -7  -1   1        0.10        0.49      0.54 o 
  -6  -1   1      137.68      153.86      5.97 o 
  -5  -1   1       73.14       81.05      2.96 o 
  -4  -1   1      220.80      233.11      3.82 o 
  -3  -1   1      872.25      852.65      9.18 o 
  -2  -1   1        2.31        1.67      0.34 o 
  -1  -1   1     1939.56     1729.50     11.47 o 
   0  -1   1      150.70      146.98      3.20 o 
   1  -1   1     5570.04     5308.45     31.45 o 
   2  -1   1      157.94      140.74      2.74 o 
   3  -1   1      159.37      166.67      3.19 o 
   4  -1   1       60.32       63.50      2.84 o 
   5  -1   1      154.34      149.62      5.87 o 
   6  -1   1       10.35        8.54      1.50 o 
  -6   0   1       44.01       46.12      3.04 o 
  -5   0   1       39.23       41.82      1.99 o 
  -4   0   1       46.70       43.49      1.76 o 
  -3   0   1      397.13      396.70      7.10 o 
  -2   0   1      660.43      673.67      5.95 o 
  -1   0   1     1019.84     1017.60      7.07 o 
   1   0   1     2961.63     2742.13     32.38 o 
   2   0   1     2711.90     2749.46     18.24 o 
   3   0   1      378.57      408.91      4.79 o 
   4   0   1       53.06       52.42      2.02 o 
   5   0   1      208.12      219.78      6.42 o 
   6   0   1       49.67       47.89      7.66 o 
  -6   1   1        7.37        3.60      0.63 o 
  -5   1   1      127.05      118.54      6.39 o 
  -4   1   1       86.96       91.84      2.74 o 
  -3   1   1      565.85      638.51      7.70 o 
  -2   1   1      813.99      838.05      7.60 o 
  -1   1   1     7392.52     7047.65     56.31 o 
   0   1   1       11.81       12.14      1.07 o 
   1   1   1      610.50      532.27      4.95 o 
   2   1   1       24.22       26.52      0.77 o 
   3   1   1      880.64      861.82     18.21 o 
   4   1   1       42.16       52.67      1.69 o 
   5   1   1       61.43       64.44      2.16 o 
   6   1   1        9.74       11.68      1.17 o 
   7   1   1       27.13       28.99      1.89 o 
  -5   2   1       14.86       17.22      2.32 o 
  -4   2   1       73.72       73.43      3.79 o 
  -3   2   1       64.60       62.65      3.31 o 
  -2   2   1       26.20       32.03      3.62 o 
  -1   2   1      742.57      714.40      5.10 o 
   0   2   1      660.42      649.05      4.50 o 
   1   2   1      403.78      406.33      3.76 o 
   2   2   1      583.12      549.24      4.46 o 
   3   2   1     1270.78     1326.51      9.68 o 
   4   2   1      919.54      934.24      9.06 o 
   5   2   1       95.89      110.90      2.76 o 
   6   2   1       58.53       60.71      4.16 o 
   7   2   1       18.77       18.80      2.37 o 
  -5   3   1       47.83       43.37      3.06 o 
  -4   3   1       38.14       41.78      2.55 o 
  -3   3   1      682.70      696.81     26.03 o 
  -2   3   1        0.50        1.04      0.64 o 
  -1   3   1      398.55      427.71      4.57 o 
   0   3   1      169.25      181.41      3.10 o 
   1   3   1     1311.91     1365.73      8.56 o 
   3   3   1      228.95      216.64      4.00 o 
   4   3   1       64.61       61.27      1.63 o 
   5   3   1      273.73      260.63      4.32 o 
   6   3   1        1.43        0.64      0.49 o 
   7   3   1       24.93       20.20      2.11 o 
  -4   4   1       15.40        9.94      1.39 o 
  -3   4   1      128.38      118.16      6.28 o 
  -2   4   1      168.76      177.86     12.68 o 
  -1   4   1      211.19      202.05      6.87 o 
   0   4   1      665.58      662.73      7.76 o 
   1   4   1      984.98     1014.69     10.04 o 
   2   4   1     1167.01     1163.90     15.53 o 
   3   4   1      244.82      251.00      6.63 o 
   4   4   1       41.01       44.78      1.35 o 
   5   4   1       55.80       54.07      1.69 o 
   6   4   1       52.91       50.56      2.60 o 
   7   4   1       24.86       23.40      2.07 o 
  -3   5   1       56.81       52.87      3.62 o 
  -2   5   1       46.19       45.31      3.34 o 
  -1   5   1      113.35      118.87     11.01 o 
   0   5   1        0.82        0.82      0.32 o 
   1   5   1       50.27       61.20      3.99 o 
   2   5   1        1.90        1.72      0.61 o 
   3   5   1      297.86      302.25      7.00 o 
   4   5   1       17.42       17.82      1.53 o 
   5   5   1      116.06      115.37      3.47 o 
   6   5   1       10.84       11.64      1.34 o 
  -2   6   1       55.28       54.68      5.47 o 
  -1   6   1      123.86      127.23     10.67 o 
   0   6   1      127.69      121.58      8.23 o 
   1   6   1      143.92      140.93     11.55 o 
   2   6   1       89.41      104.01     11.22 o 
   3   6   1      138.56      138.38      6.48 o 
   4   6   1      172.08      167.79      8.62 o 
   5   6   1       64.97       59.75      2.89 o 
   0   7   1       10.22        9.48      1.72 o 
   1   7   1      153.99      153.37     16.76 o 
   2   7   1       64.66       60.90     10.09 o 
   3   7   1      112.41      112.82     10.55 o 
   4   7   1       34.16       32.02      3.18 o 
  -5  -7   2       13.27        9.58      1.66 o 
  -4  -7   2       58.78       57.49      8.55 o 
  -3  -7   2       23.50       25.01      3.02 o 
  -2  -7   2        6.18        3.99      1.05 o 
  -1  -7   2      253.98      261.91     20.60 o 
  -6  -6   2        7.40        5.27      1.37 o 
  -5  -6   2       48.49       51.82      3.26 o 
  -4  -6   2       94.15       93.96      5.79 o 
  -3  -6   2      840.63      864.27     12.54 o 
  -2  -6   2       10.26       10.23      1.43 o 
  -1  -6   2      214.89      226.04     20.57 o 
   0  -6   2       44.46       35.71      6.12 o 
   1  -6   2       21.98       20.25      2.42 o 
  -6  -5   2       69.29       61.13      3.48 o 
  -5  -5   2       20.50       23.52      2.20 o 
  -4  -5   2       85.48       88.16      4.73 o 
  -3  -5   2      393.32      406.51      9.21 o 
  -2  -5   2        9.31        9.06      1.60 o 
  -1  -5   2        3.14        1.74      1.15 o 
   0  -5   2       98.91       98.65     10.10 o 
   2  -5   2       46.74       48.56      6.01 o 
   3  -5   2       42.13       37.79      2.87 o 
  -7  -4   2       19.89       16.91      2.06 o 
  -6  -4   2       21.69       20.80      2.20 o 
  -5  -4   2      774.98      809.12     11.34 o 
  -4  -4   2       90.21       84.30      3.48 o 
  -3  -4   2      331.83      311.36      7.40 o 
  -2  -4   2      275.06      274.31      6.19 o 
  -1  -4   2      288.43      270.93      3.65 o 
   0  -4   2       59.93       61.81      3.76 o 
   1  -4   2      217.20      208.67     15.93 o 
   2  -4   2        1.97        2.54      0.51 o 
   3  -4   2       16.99       18.64      2.05 o 
   4  -4   2       13.43        7.77      1.89 o 
  -7  -3   2        0.92        0.66      0.47 o 
  -6  -3   2       96.46       95.86      3.98 o 
  -5  -3   2      242.40      241.50      5.28 o 
  -4  -3   2       43.46       41.83      1.48 o 
  -3  -3   2        0.58        0.71      0.17 o 
  -2  -3   2      731.62      684.47     10.59 o 
  -1  -3   2      706.09      677.17      6.16 o 
   0  -3   2      696.40      670.02      6.99 o 
   1  -3   2      640.93      670.38     13.62 o 
   2  -3   2      344.38      364.57      6.10 o 
   3  -3   2       30.63       34.10      1.98 o 
   4  -3   2      199.97      231.71     17.65 o 
   5  -3   2       44.00       42.25      2.88 o 
  -7  -2   2      250.34      245.02      6.99 o 
  -6  -2   2       18.81       18.93      1.38 o 
  -5  -2   2      294.94      290.58     11.04 o 
  -4  -2   2      430.06      456.92     14.20 o 
  -3  -2   2      567.68      607.95      6.30 o 
  -2  -2   2        1.25        1.34      0.20 o 
  -1  -2   2      505.82      444.90      6.60 o 
   0  -2   2      611.04      612.09      5.28 o 
   1  -2   2       18.08       20.02      1.89 o 
   2  -2   2       10.62       11.17      0.99 o 
   3  -2   2       48.14       55.84      2.82 o 
   4  -2   2        4.51        3.27      0.99 o 
   5  -2   2       28.05       30.12      1.89 o 
  -6  -1   2        3.85        5.26      0.82 o 
  -5  -1   2        1.09        1.06      0.57 o 
  -4  -1   2       58.27       64.80      2.01 o 
  -3  -1   2      315.36      315.02      4.25 o 
  -2  -1   2      117.86      120.98      2.16 o 
  -1  -1   2      527.21      508.36      3.08 o 
   0  -1   2     2080.80     2038.78     41.82 o 
   1  -1   2       96.00       85.70      1.74 o 
   2  -1   2     2780.32     2852.16     38.24 o 
   3  -1   2      656.36      674.99     18.68 o 
   4  -1   2       38.17       39.43      1.75 o 
   5  -1   2        8.22        6.67      0.93 o 
   6  -1   2       56.87       46.65      2.37 o 
  -6   0   2       18.61       20.95      1.49 o 
  -5   0   2       89.06       93.05      5.09 o 
  -4   0   2       13.38       15.49      1.15 o 
  -3   0   2      115.28      119.01      2.56 o 
  -2   0   2       90.29       98.89      2.53 o 
  -1   0   2       12.44       16.41      0.79 o 
   1   0   2      114.20      110.00      2.24 o 
   2   0   2      193.75      170.52      2.10 o 
   3   0   2      657.34      730.09      9.22 o 
   4   0   2      147.31      149.33      3.27 o 
   5   0   2        1.73        1.38      1.62 o 
   6   0   2       93.60       93.33      4.61 o 
  -6   1   2       12.11        8.57      1.25 o 
  -5   1   2       73.12       68.74      4.10 o 
  -4   1   2      133.74      129.24      4.28 o 
  -3   1   2      384.37      397.41      5.72 o 
  -2   1   2     2118.84     2314.49     21.94 o 
  -1   1   2      337.88      358.72      3.99 o 
   0   1   2     4782.18     4278.30     26.01 o 
   1   1   2     2825.67     2471.66     14.32 o 
   2   1   2      123.02      125.05      3.76 o 
   3   1   2       42.42       60.72      3.19 o 
   4   1   2      208.82      226.53      4.03 o 
   5   1   2       52.19       51.48      1.88 o 
   6   1   2        8.56        9.46      1.00 o 
   7   1   2        0.17        0.43      0.73 o 
  -5   2   2       33.50       31.47      4.81 o 
  -4   2   2        7.21       11.14      2.15 o 
  -3   2   2        0.57        0.90      0.27 o 
  -2   2   2       42.21       39.09      1.69 o 
  -1   2   2       85.10      111.29      4.66 o 
   0   2   2     1455.63     1493.08     18.50 o 
   1   2   2      703.67      733.50      5.81 o 
   2   2   2      423.28      446.29      7.53 o 
   3   2   2        6.33       12.02      0.73 o 
   4   2   2      990.21      985.24      9.26 o 
   5   2   2      145.27      150.66      4.96 o 
   6   2   2       92.00       98.81      4.95 o 
   7   2   2        1.73        2.92      1.24 o 
  -5   3   2       13.85       13.44      1.64 o 
  -4   3   2      116.58      118.53      4.89 o 
  -3   3   2       31.18       30.72      1.97 o 
  -2   3   2      359.60      349.03      9.62 o 
  -1   3   2      703.38      741.96      6.53 o 
   0   3   2       14.33       16.43      1.19 o 
   1   3   2        1.32        2.14      0.41 o 
   2   3   2     1788.05     1795.06     20.80 o 
   3   3   2       44.97       52.56      1.24 o 
   4   3   2       35.75       36.53      1.18 o 
   5   3   2        6.73        4.91      0.62 o 
   6   3   2       63.02       58.03      3.13 o 
   7   3   2       85.80       83.13      4.14 o 
  -4   4   2       15.84       11.93      1.32 o 
  -3   4   2        1.94        1.36      0.40 o 
  -2   4   2        3.13        3.29      0.87 o 
  -1   4   2      337.38      311.70     13.47 o 
   0   4   2      717.83      709.75      7.84 o 
   1   4   2       29.25       18.99      1.72 o 
   2   4   2     1098.56     1088.48     14.50 o 
   3   4   2      310.25      315.36      5.65 o 
   4   4   2      130.25      129.58      2.54 o 
   5   4   2        0.63        1.03      0.38 o 
   6   4   2       19.10       16.43      1.60 o 
   7   4   2        1.57        0.85      0.72 o 
  -3   5   2       85.89       78.48      4.27 o 
  -2   5   2       34.18       32.75      4.67 o 
  -1   5   2        4.37        4.12      0.73 o 
   0   5   2      309.62      309.63      8.00 o 
   1   5   2       30.70       30.42      2.21 o 
   3   5   2        3.60        2.91      0.56 o 
   4   5   2       99.57       86.24      2.69 o 
   5   5   2      237.68      228.96      8.58 o 
   6   5   2      104.11       99.46      3.53 o 
   7   5   2       65.60       64.29      3.30 o 
  -2   6   2       37.68       37.66      2.68 o 
  -1   6   2        3.19        0.96      0.74 o 
   0   6   2      115.99      117.18      6.72 o 
   1   6   2       77.59       88.43      7.33 o 
   2   6   2       74.22       84.11     11.19 o 
   3   6   2       14.99       16.75      3.19 o 
   4   6   2        1.95        1.82      0.65 o 
   0   7   2       18.28       15.48      1.57 o 
   1   7   2       45.64       41.40      5.42 o 
   2   7   2      138.87      148.00      5.55 o 
   3   7   2      195.88      205.96     17.27 o 
   4   7   2      118.34      110.33      9.75 o 
  -4  -7   3       17.89       16.51      4.29 o 
  -3  -7   3        0.31        1.69      1.24 o 
  -2  -7   3       55.80       55.10      8.90 o 
  -1  -7   3       52.22       45.61      4.70 o 
  -5  -6   3       44.28       43.19      3.14 o 
  -4  -6   3       90.85       94.92      4.46 o 
  -3  -6   3      100.26      106.62      6.51 o 
  -2  -6   3      550.83      569.95     17.04 o 
  -1  -6   3      202.23      210.92     19.86 o 
   0  -6   3       33.89       31.96      5.02 o 
   1  -6   3       25.66       25.17      3.63 o 
  -6  -5   3       29.39       29.43      2.65 o 
  -5  -5   3        2.23        2.64      0.91 o 
  -4  -5   3       78.89       79.97      4.57 o 
  -3  -5   3      341.86      345.21     13.18 o 
  -2  -5   3        0.64        0.27      0.76 o 
  -1  -5   3        9.05        9.17      1.66 o 
   0  -5   3       46.91       49.72      4.38 o 
   1  -5   3        8.16        6.50      0.90 o 
   2  -5   3      106.22      118.88      7.18 o 
   3  -5   3       13.71       15.19      1.54 o 
  -6  -4   3       21.47       20.10      2.21 o 
  -5  -4   3       36.41       42.15      2.91 o 
  -4  -4   3      643.24      666.52     12.95 o 
  -3  -4   3      259.44      273.48      7.37 o 
  -2  -4   3       40.97       38.64      2.40 o 
  -1  -4   3      160.03      152.14      6.61 o 
   0  -4   3      182.50      201.55      5.09 o 
   1  -4   3       69.92       69.71      4.63 o 
   2  -4   3        2.80        3.66      0.66 o 
   3  -4   3       26.28       26.50      2.49 o 
   4  -4   3       10.44        8.42      2.02 o 
  -7  -3   3        0.84        0.70      0.44 o 
  -6  -3   3       48.25       47.81      3.90 o 
  -5  -3   3      354.49      364.21      9.42 o 
  -4  -3   3       27.31       24.11      1.74 o 
  -3  -3   3        0.81        0.98      0.28 o 
  -2  -3   3      430.44      439.56      8.29 o 
  -1  -3   3        2.46        1.40      1.12 o 
   0  -3   3      764.23      746.78      7.83 o 
   1  -3   3      128.29      120.11      3.06 o 
   2  -3   3      232.99      246.11      6.25 o 
   3  -3   3        4.00        2.46      1.47 o 
   4  -3   3       25.66       23.05      2.10 o 
   5  -3   3        3.44        3.09      0.92 o 
  -7  -2   3        4.27        1.55      1.35 o 
  -6  -2   3      305.97      324.92      6.74 o 
  -5  -2   3      139.24      141.47      4.89 o 
  -4  -2   3       72.23       69.87      2.25 o 
  -3  -2   3      445.26      451.17      5.40 o 
  -2  -2   3      166.63      154.44      2.32 o 
  -1  -2   3      160.12      110.95      3.50 o 
   0  -2   3      253.45      274.08      3.81 o 
   1  -2   3        1.09        1.48      0.26 o 
   2  -2   3       84.85       91.36      5.08 o 
   3  -2   3       96.40      103.73      3.54 o 
   4  -2   3       47.08       54.30      2.92 o 
   5  -2   3       45.15       48.15      3.01 o 
  -6  -1   3       32.17       33.43      1.95 o 
  -5  -1   3        2.29        2.14      0.51 o 
  -4  -1   3       64.33       75.47      2.87 o 
  -3  -1   3       47.90       53.98      2.97 o 
  -2  -1   3      251.69      282.25      7.44 o 
  -1  -1   3       77.50       70.95      1.81 o 
   0  -1   3     1119.00     1084.89      9.87 o 
   1  -1   3      800.31      817.72      9.39 o 
   2  -1   3      348.83      318.07      5.98 o 
   3  -1   3        1.74        3.31      0.60 o 
   4  -1   3       87.38       88.84      3.64 o 
   5  -1   3       32.09       29.62      1.72 o 
   6  -1   3        1.19        1.66      0.83 o 
  -6   0   3        2.08        3.13      0.55 o 
  -5   0   3       83.05       87.74      4.57 o 
  -4   0   3       21.38       22.55      1.68 o 
  -3   0   3       73.48       70.79      2.29 o 
  -2   0   3        0.86        1.35      0.29 o 
  -1   0   3       16.32       20.35      1.54 o 
   0   0   3     1432.77     1265.20     12.54 o 
   1   0   3     1689.15     1549.00      8.53 o 
   2   0   3      184.48      171.85      2.17 o 
   3   0   3      365.33      404.26     11.05 o 
   4   0   3       22.93       19.76      1.14 o 
   5   0   3      158.54      151.71      4.77 o 
   6   0   3       12.44       10.07      1.07 o 
  -6   1   3        8.26        5.68      1.57 o 
  -5   1   3        1.48        1.89      0.72 o 
  -4   1   3      169.83      168.49      5.22 o 
  -3   1   3        1.99        2.16      0.48 o 
  -2   1   3     1041.44     1125.45      9.77 o 
  -1   1   3      439.22      438.08      4.80 o 
   0   1   3      303.92      295.47      3.21 o 
   1   1   3      213.52      208.79      4.65 o 
   2   1   3       23.44       27.41      0.84 o 
   3   1   3       22.54       21.35      1.09 o 
   4   1   3        3.65        1.77      0.37 o 
   5   1   3       53.78       59.79      1.97 o 
   6   1   3      139.88      145.77      5.55 o 
   7   1   3        6.89        9.46      1.85 o 
  -5   2   3        7.82        8.39      1.28 o 
  -4   2   3       55.90       53.04      3.07 o 
  -3   2   3       52.87       54.17      3.25 o 
  -2   2   3      268.15      269.44      3.56 o 
  -1   2   3      676.77      674.75      5.31 o 
   0   2   3       96.83      119.32      1.99 o 
   1   2   3      211.90      205.23      2.95 o 
   2   2   3      318.10      325.20     11.47 o 
   3   2   3      397.66      419.64      4.85 o 
   4   2   3       22.68       30.16      1.06 o 
   5   2   3        0.52        0.49      0.34 o 
   6   2   3        0.22        1.39      0.56 o 
   7   2   3       25.22       20.47      2.29 o 
  -4   3   3       51.20       54.39      2.91 o 
  -3   3   3       23.89       19.39      1.79 o 
  -2   3   3        0.83        0.66      0.28 o 
  -1   3   3        0.70        1.03      0.23 o 
   0   3   3      269.22      273.23      5.00 o 
   1   3   3      111.36      122.43      2.13 o 
   2   3   3      474.30      426.73      5.95 o 
   3   3   3      447.49      465.44      7.03 o 
   4   3   3      764.03      742.09     10.79 o 
   5   3   3       62.88       60.68      2.82 o 
   6   3   3       13.19       10.99      1.49 o 
   7   3   3        5.81        4.78      1.27 o 
  -4   4   3       23.45       17.97      1.74 o 
  -3   4   3      146.69      139.98      5.16 o 
  -2   4   3       31.08       31.62      2.38 o 
  -1   4   3      135.52      136.55      3.33 o 
   0   4   3       18.13       18.70      1.16 o 
   1   4   3      411.56      420.15      4.66 o 
   2   4   3       26.50       40.14      2.91 o 
   4   4   3       13.82       11.30      0.94 o 
   5   4   3      124.02      117.98      4.04 o 
   6   4   3       53.62       47.49      2.75 o 
   7   4   3        0.80        2.92      1.20 o 
  -3   5   3        0.71        1.23      0.74 o 
  -2   5   3       59.42       61.73      3.61 o 
  -1   5   3       40.77       39.97      2.90 o 
   0   5   3       94.86       88.44      6.02 o 
   1   5   3      141.11      147.70      3.47 o 
   2   5   3      197.81      213.88      4.43 o 
   3   5   3       22.72       25.97      3.25 o 
   4   5   3        0.85        0.60      0.27 o 
   5   5   3       23.88       14.77      1.51 o 
   6   5   3       84.16       76.36      3.31 o 
   7   5   3        0.84        2.00      1.22 o 
  -1   6   3       32.30       35.85      3.83 o 
   0   6   3       24.91       21.21      2.80 o 
   1   6   3        6.04        7.73      0.91 o 
   2   6   3        0.75        0.88      0.48 o 
   3   6   3      192.13      192.77      7.84 o 
   4   6   3      226.36      213.08     10.17 o 
   5   6   3       26.31       26.59      1.90 o 
   0   7   3       53.36       43.74      5.18 o 
   1   7   3       43.72       41.44      5.03 o 
   2   7   3       32.03       28.27      5.53 o 
   3   7   3        3.08        2.08      0.48 o 
   4   7   3       85.93       71.02     11.89 o 
  -3  -7   4       30.87       26.12      3.11 o 
  -2  -7   4       47.92       54.41      4.85 o 
  -5  -6   4        3.74        2.87      1.12 o 
  -4  -6   4       14.05       16.01      2.12 o 
  -3  -6   4       27.27       30.77      2.95 o 
  -2  -6   4       21.21       19.21      2.62 o 
  -1  -6   4       23.72       20.36      3.18 o 
   0  -6   4       62.91       66.82      6.65 o 
   1  -6   4       16.76       15.93      3.52 o 
  -6  -5   4       55.84       51.05      3.59 o 
  -5  -5   4       90.51       94.20      4.54 o 
  -4  -5   4      153.14      156.93      8.61 o 
  -3  -5   4      531.37      563.19     20.30 o 
  -2  -5   4      121.95      122.49      6.14 o 
  -1  -5   4        4.37        3.42      0.95 o 
   0  -5   4       38.73       42.07      5.16 o 
   1  -5   4       26.26       26.42      2.34 o 
   2  -5   4       16.39       11.08      1.46 o 
  -6  -4   4        0.18        1.92      1.45 o 
  -5  -4   4        0.49        1.40      0.95 o 
  -4  -4   4      225.93      208.56      8.90 o 
  -3  -4   4       10.74        9.72      1.54 o 
  -2  -4   4      139.37      142.58      5.09 o 
  -1  -4   4       44.13       48.83      2.85 o 
   0  -4   4       27.58       28.62      2.97 o 
   1  -4   4      747.92      782.38     10.08 o 
   2  -4   4       65.08       67.06      3.35 o 
   3  -4   4      140.45      133.01      8.96 o 
   4  -4   4        9.67        5.73      0.94 o 
  -6  -3   4       64.15       64.21      6.02 o 
  -5  -3   4      370.65      371.65     15.65 o 
  -4  -3   4      277.20      271.82      6.09 o 
  -3  -3   4        0.66        1.24      0.93 o 
  -2  -3   4      296.24      293.97      6.83 o 
  -1  -3   4      383.10      412.89      8.19 o 
   0  -3   4      138.74      155.52      3.40 o 
   1  -3   4       18.64       20.27      2.40 o 
   2  -3   4        1.19        1.02      0.42 o 
   3  -3   4        9.06        9.11      1.18 o 
   4  -3   4       42.73       43.78      2.56 o 
  -6  -2   4       57.85       59.91      4.79 o 
  -5  -2   4        1.21        1.33      0.45 o 
  -4  -2   4      227.64      227.18      6.76 o 
  -3  -2   4      275.24      287.46      3.93 o 
  -2  -2   4       34.90       18.32      3.37 o 
  -1  -2   4     3870.79     3846.54     24.20 o 
   0  -2   4      322.15      284.36      4.06 o 
   1  -2   4      566.61      603.81     11.87 o 
   2  -2   4       28.52       31.66      2.95 o 
   3  -2   4       37.86       39.98      1.90 o 
   4  -2   4       40.42       46.18      2.73 o 
   5  -2   4       26.71       29.00      1.86 o 
  -6  -1   4       78.68       91.75      4.28 o 
  -5  -1   4        0.56        1.59      0.55 o 
  -4  -1   4       67.87       86.05      3.46 o 
  -3  -1   4      133.84      168.72      4.08 o 
  -2  -1   4     1193.70     1296.87     10.09 o 
  -1  -1   4      528.17      525.02      7.75 o 
   0  -1   4      111.46      104.12      1.98 o 
   1  -1   4        5.75        8.22      0.59 o 
   2  -1   4      485.32      457.71      6.47 o 
   3  -1   4       18.68       15.44      1.87 o 
   4  -1   4      113.70      115.34      4.39 o 
   5  -1   4       30.74       26.93      2.83 o 
   6  -1   4       28.50       21.45      1.62 o 
  -6   0   4       18.65       19.39      1.80 o 
  -5   0   4       51.66       55.22      3.04 o 
  -4   0   4        3.54        3.99      0.64 o 
  -3   0   4     1495.95     1548.70     14.47 o 
  -2   0   4      509.47      460.30      5.85 o 
  -1   0   4     1374.63     1275.73      9.59 o 
   0   0   4      491.18      449.80      6.14 o 
   1   0   4      686.27      614.31      4.34 o 
   2   0   4      197.73      172.48      2.38 o 
   3   0   4      342.58      353.07      4.72 o 
   4   0   4        5.06        1.64      0.86 o 
   5   0   4       22.02       19.58      1.28 o 
   6   0   4       27.88       24.58      1.60 o 
  -5   1   4       36.47       32.97      2.24 o 
  -4   1   4       44.86       46.52      2.71 o 
  -3   1   4        5.98        4.98      0.66 o 
  -2   1   4      154.03      161.12      3.69 o 
  -1   1   4      152.74      138.18      3.16 o 
   0   1   4     1130.37     1088.25      6.98 o 
   1   1   4      288.00      248.58      3.30 o 
   2   1   4      391.27      383.73      3.23 o 
   3   1   4      218.34      213.90      3.24 o 
   4   1   4      360.92      359.55     14.07 o 
   5   1   4        6.92        6.04      0.68 o 
   6   1   4       11.36       10.21      0.97 o 
   7   1   4        4.41        3.77      1.32 o 
  -5   2   4      179.26      180.95      6.08 o 
  -4   2   4       73.35       71.89      4.58 o 
  -3   2   4      220.96      235.87      5.79 o 
  -2   2   4       35.91       36.85      1.98 o 
  -1   2   4      250.14      249.94      5.12 o 
   0   2   4       56.10       73.16      1.49 o 
   1   2   4       39.40       31.60      3.39 o 
   2   2   4      333.16      340.89     12.13 o 
   4   2   4      189.47      185.61      3.40 o 
   5   2   4      255.08      263.63      6.89 o 
   6   2   4        3.01        3.68      1.00 o 
   7   2   4       81.72       86.22      4.52 o 
  -4   3   4       12.32       13.86      1.64 o 
  -3   3   4       25.79       27.28      2.49 o 
  -2   3   4       63.16       63.93      2.64 o 
  -1   3   4       43.34       40.61      1.93 o 
   0   3   4      285.18      290.61      4.69 o 
   1   3   4      295.12      305.15      3.91 o 
   2   3   4     1698.63     1786.01     12.78 o 
   3   3   4        2.61        1.23      0.52 o 
   4   3   4       86.97       88.41      2.39 o 
   5   3   4       64.18       68.92      3.11 o 
   6   3   4        2.57        1.95      0.85 o 
   7   3   4        8.15        5.98      1.40 o 
  -4   4   4        0.53        1.36      0.66 o 
  -3   4   4       44.81       39.86      2.74 o 
  -2   4   4       10.25        8.07      1.02 o 
  -1   4   4      118.60      121.11      5.16 o 
   0   4   4       67.55       83.69      6.37 o 
   1   4   4       79.54       77.62      2.75 o 
   2   4   4      386.37      391.92      5.37 o 
   3   4   4      690.29      680.29     17.86 o 
   4   4   4        0.62        1.65      0.98 o 
   5   4   4      261.99      253.86      6.57 o 
   6   4   4        4.01        2.53      0.81 o 
   7   4   4      180.84      177.91      5.83 o 
  -3   5   4       14.66       12.40      1.43 o 
  -2   5   4       87.46       78.36      3.81 o 
  -1   5   4       23.64       20.55      2.45 o 
   0   5   4      286.95      273.87      8.35 o 
   1   5   4        1.42        2.00      0.38 o 
   2   5   4        0.53        0.57      0.34 o 
   3   5   4       28.40       31.26      2.56 o 
   5   5   4        3.95        2.83      0.85 o 
   6   5   4       14.33       10.68      1.45 o 
   7   5   4        0.12        1.58      1.32 o 
  -1   6   4       16.28       15.65      1.52 o 
   0   6   4       55.35       44.17      5.50 o 
   1   6   4      201.20      198.33      8.04 o 
   2   6   4        2.32        2.82      0.75 o 
   3   6   4      264.54      255.58     20.33 o 
   5   6   4      394.89      371.34     17.05 o 
   6   6   4       46.02       50.77      2.83 o 
   0   7   4        2.50        1.92      0.72 o 
   1   7   4       49.64       42.96      5.79 o 
   2   7   4       32.29       24.47      4.73 o 
   3   7   4       43.93       38.77      6.30 o 
  -5  -6   5       17.74       17.22      2.53 o 
  -4  -6   5        9.01        5.04      1.31 o 
  -3  -6   5       79.85       87.10      4.65 o 
  -2  -6   5       35.48       41.24      7.92 o 
  -1  -6   5        9.54       10.37      1.78 o 
   0  -6   5       14.07       12.98      2.05 o 
   1  -6   5        2.33        1.47      0.88 o 
  -6  -5   5       12.60        9.61      2.02 o 
  -5  -5   5      194.67      206.33      6.95 o 
  -4  -5   5       30.77       31.91      2.71 o 
  -3  -5   5      264.13      278.75     13.90 o 
  -2  -5   5      195.23      186.68      8.50 o 
  -1  -5   5      202.91      215.70     21.90 o 
   0  -5   5       83.69       78.23      8.18 o 
   1  -5   5       14.95       14.62      1.58 o 
   2  -5   5       72.81       67.25      4.69 o 
  -6  -4   5        0.65        0.37      0.93 o 
  -5  -4   5       42.87       41.85      3.18 o 
  -4  -4   5       12.53       13.81      1.82 o 
  -3  -4   5       18.70       17.76      2.00 o 
  -2  -4   5       14.51       13.08      1.72 o 
  -1  -4   5        9.95        9.53      1.56 o 
   0  -4   5      362.55      382.69     11.32 o 
   1  -4   5       33.55       30.41      2.12 o 
   2  -4   5       97.28       99.20      4.41 o 
   3  -4   5       67.79       68.98      3.46 o 
  -6  -3   5        0.86       -0.02      0.90 o 
  -5  -3   5      101.48      102.17      6.16 o 
  -4  -3   5      225.82      222.98      7.05 o 
  -3  -3   5      447.86      445.53     10.22 o 
  -2  -3   5      325.32      321.43      7.95 o 
  -1  -3   5      328.92      322.74      7.42 o 
   0  -3   5      480.81      508.23      6.70 o 
   1  -3   5      370.74      378.53      7.56 o 
   2  -3   5       31.62       29.76      1.86 o 
   3  -3   5       26.32       25.68      2.04 o 
   4  -3   5       25.53       24.70      2.29 o 
  -6  -2   5       23.81       21.97      2.03 o 
  -5  -2   5        0.27        0.37      0.56 o 
  -4  -2   5       65.03       60.14      3.01 o 
  -3  -2   5      143.13      137.76      5.15 o 
  -2  -2   5      724.41      735.70     12.09 o 
  -1  -2   5       42.79       28.76      2.28 o 
   0  -2   5      306.78      284.95      3.26 o 
   1  -2   5      202.63      204.14      3.31 o 
   2  -2   5      370.58      403.16      6.17 o 
   3  -2   5       27.97       29.20      3.39 o 
   4  -2   5        0.41        0.80      0.42 o 
   5  -2   5       27.81       27.65      2.08 o 
  -6  -1   5       51.14       51.69      3.62 o 
  -5  -1   5      172.96      182.10      8.59 o 
  -4  -1   5       86.20      103.29      3.77 o 
  -3  -1   5      169.16      178.45      3.81 o 
  -2  -1   5      477.99      510.50      5.87 o 
  -1  -1   5      428.73      370.74      6.61 o 
   0  -1   5       16.72       16.69      1.36 o 
   1  -1   5       27.73       24.41      1.47 o 
   2  -1   5      337.58      331.14      7.14 o 
   3  -1   5      925.28      964.69     16.67 o 
   4  -1   5       54.96       64.70      4.34 o 
   5  -1   5      102.80      104.54      4.39 o 
   6  -1   5       34.52       32.20      1.99 o 
  -6   0   5        2.71        1.96      0.83 o 
  -5   0   5       14.15       15.91      1.13 o 
  -4   0   5      102.48      113.38      4.35 o 
  -3   0   5        0.63        1.68      0.92 o 
  -2   0   5      279.43      281.62      7.83 o 
  -1   0   5      352.92      329.51      4.74 o 
   0   0   5     2683.60     2530.72     24.19 o 
   1   0   5      781.86      744.35      7.80 o 
   2   0   5       21.49       13.51      0.80 o 
   3   0   5      576.25      556.94      5.65 o 
   4   0   5       67.23       62.38      4.68 o 
   5   0   5        8.75        6.39      0.77 o 
   6   0   5       15.98       13.13      1.21 o 
  -5   1   5       39.18       35.82      2.61 o 
  -4   1   5      223.66      227.17      7.90 o 
  -3   1   5      203.57      197.28      5.38 o 
  -2   1   5      422.73      436.79     15.60 o 
  -1   1   5      403.15      403.24      4.98 o 
   0   1   5      703.04      662.12      6.41 o 
   1   1   5     4125.40     3749.43     62.55 o 
   2   1   5       38.99       32.02      0.92 o 
   3   1   5      269.56      295.81      3.13 o 
   4   1   5      312.78      313.48      3.84 o 
   5   1   5       60.02       54.19      1.84 o 
   6   1   5       31.92       31.02      2.79 o 
   7   1   5        0.40        0.56      0.93 o 
  -5   2   5        4.15        3.35      0.91 o 
  -4   2   5       78.08       77.62      5.44 o 
  -3   2   5       58.26       60.02      2.88 o 
  -2   2   5      378.97      412.40      5.25 o 
  -1   2   5      287.14      297.17      3.68 o 
   0   2   5       86.00      103.08      2.03 o 
   1   2   5      598.23      614.97      5.64 o 
   2   2   5      263.76      256.74      6.97 o 
   4   2   5      159.87      154.00      6.46 o 
   5   2   5       87.33       84.82      3.77 o 
   6   2   5      140.96      145.05      8.03 o 
   7   2   5       24.31       19.97      2.27 o 
  -4   3   5       43.12       44.62      2.92 o 
  -3   3   5       55.74       53.09      4.46 o 
  -2   3   5       43.36       44.57      2.28 o 
  -1   3   5      898.85      961.26      9.55 o 
   0   3   5       21.79       22.84      1.35 o 
   1   3   5      241.66      257.94      3.04 o 
   2   3   5     1212.75     1214.29     13.30 o 
   3   3   5      501.23      513.93      9.72 o 
   4   3   5      386.92      386.93      6.15 o 
   5   3   5       25.15       27.77      2.19 o 
   6   3   5       43.95       45.12      2.94 o 
   7   3   5        1.47        0.23      0.78 o 
  -3   4   5       59.35       57.28      3.36 o 
  -2   4   5        0.46        0.96      0.37 o 
  -1   4   5      261.08      256.40      4.71 o 
   0   4   5      472.26      481.30      6.06 o 
   1   4   5      116.53      119.03      4.69 o 
   2   4   5      403.11      410.72      5.40 o 
   3   4   5      232.21      232.97      3.60 o 
   4   4   5      214.87      230.96      9.61 o 
   5   4   5       66.97       76.35      4.28 o 
   6   4   5       47.07       38.22      2.69 o 
   7   4   5        0.62        0.36      0.77 o 
  -2   5   5       37.56       34.88      2.35 o 
  -1   5   5       71.42       64.38      6.20 o 
   0   5   5      309.41      299.41      9.56 o 
   1   5   5      167.39      165.85      5.27 o 
   2   5   5       97.60       87.66      8.04 o 
   3   5   5       27.92       26.81      2.50 o 
   4   5   5       94.13       86.96      9.11 o 
   5   5   5       26.42       31.81      2.34 o 
   6   5   5      180.45      170.29      5.37 o 
   7   5   5        8.99        7.67      1.39 o 
  -1   6   5       10.89        8.56      1.29 o 
   0   6   5       32.42       29.88      3.42 o 
   1   6   5       81.58       75.41      5.62 o 
   2   6   5      105.09      101.56      6.46 o 
   3   6   5       65.56       61.66      7.83 o 
   5   6   5        3.27        4.21      1.08 o 
   6   6   5       54.60       50.64      2.99 o 
   1   7   5       48.80       44.70      8.09 o 
   2   7   5      158.20      146.39     11.38 o 
   3   7   5       76.79       56.00     10.06 o 
   5   7   5       38.03       32.84      2.45 o 
  -4  -6   6      155.78      164.68      6.62 o 
  -3  -6   6       90.25      102.31      5.32 o 
  -2  -6   6      265.92      292.06      8.77 o 
  -1  -6   6      210.19      219.07     19.86 o 
   0  -6   6      133.71      133.72     15.64 o 
  -5  -5   6       30.33       31.96      3.01 o 
  -4  -5   6       50.80       50.13      3.55 o 
  -3  -5   6       45.07       45.82      3.31 o 
  -2  -5   6        2.05        3.75      1.26 o 
  -1  -5   6       67.36       64.55      3.92 o 
   0  -5   6       69.75       67.28      6.89 o 
   1  -5   6      127.22      124.80     11.69 o 
   2  -5   6       20.94       18.50      2.20 o 
  -6  -4   6      104.91      106.52      5.64 o 
  -5  -4   6       43.19       44.98      3.46 o 
  -4  -4   6      329.97      340.89     16.62 o 
  -3  -4   6      212.52      199.52      8.82 o 
  -2  -4   6      315.53      321.34      8.67 o 
  -1  -4   6       22.98       24.62      2.53 o 
   0  -4   6      106.38      110.50      4.19 o 
   1  -4   6      112.59      116.48      6.39 o 
   2  -4   6       35.62       36.91      2.25 o 
   3  -4   6        0.85        1.26      0.68 o 
  -6  -3   6        3.49        3.96      1.61 o 
  -5  -3   6        1.51        2.87      1.15 o 
  -4  -3   6        1.32        2.81      1.25 o 
  -3  -3   6      154.03      149.54      5.52 o 
  -2  -3   6      338.32      342.91      8.65 o 
  -1  -3   6     1310.33     1364.74     14.43 o 
   0  -3   6      260.92      256.63      4.29 o 
   1  -3   6     1054.26     1086.11      9.21 o 
   2  -3   6      396.63      418.83     11.55 o 
   3  -3   6      110.84      108.21      5.73 o 
   4  -3   6       65.49       60.48      3.31 o 
  -6  -2   6      162.39      163.03     13.79 o 
  -5  -2   6      138.78      136.25      6.43 o 
  -4  -2   6      380.14      388.40      8.11 o 
  -3  -2   6      115.10      108.89      3.83 o 
  -2  -2   6      257.11      244.38      6.25 o 
  -1  -2   6      385.79      371.42      5.88 o 
   0  -2   6      158.62      137.63      3.19 o 
   1  -2   6       72.21       66.13      1.95 o 
   2  -2   6      372.42      388.17      4.63 o 
   3  -2   6        8.04        7.25      0.98 o 
   4  -2   6      341.21      371.61     15.06 o 
   5  -2   6       10.53       12.12      1.25 o 
  -6  -1   6        0.86        1.20      1.39 o 
  -5  -1   6       68.45       70.74      4.28 o 
  -4  -1   6       97.78      104.92      4.22 o 
  -3  -1   6      965.24     1048.82     11.93 o 
  -2  -1   6      111.35      103.66      3.50 o 
  -1  -1   6     1573.52     1483.18     19.59 o 
   0  -1   6     1514.59     1522.65     19.63 o 
   1  -1   6      458.31      451.08      4.47 o 
   2  -1   6      221.94      237.09      2.94 o 
   3  -1   6       18.42       16.11      1.07 o 
   4  -1   6       38.82       39.56      3.49 o 
   5  -1   6       73.16       73.31      4.02 o 
   6  -1   6        0.12        0.43      0.44 o 
  -5   0   6       18.88       23.72      1.80 o 
  -4   0   6       21.31       26.29      1.63 o 
  -3   0   6       55.57       65.90      3.11 o 
  -2   0   6      153.08      147.27      8.90 o 
  -1   0   6      207.22      223.61      3.77 o 
   0   0   6     1795.47     1765.24     18.68 o 
   1   0   6      531.22      507.26     12.22 o 
   2   0   6     3375.35     3404.23     22.05 o 
   3   0   6      441.55      447.01      6.21 o 
   4   0   6      342.99      331.41      7.68 o 
   5   0   6      112.26      104.92      4.20 o 
   6   0   6       64.37       59.72      3.86 o 
  -5   1   6      130.94      127.31      5.54 o 
  -4   1   6       42.65       39.39      2.74 o 
  -3   1   6      548.61      551.17      8.17 o 
  -2   1   6     1314.89     1297.73     12.91 o 
  -1   1   6      994.77     1001.62     10.10 o 
   0   1   6      546.66      545.65      5.01 o 
   1   1   6      218.12      186.04      7.03 o 
   2   1   6       67.03       63.46      1.61 o 
   3   1   6      260.52      274.37      4.32 o 
   4   1   6        0.80        0.22      0.16 o 
   5   1   6       60.56       56.52      2.85 o 
   6   1   6      171.31      178.16      6.19 o 
  -5   2   6       11.47        9.35      2.11 o 
  -4   2   6       66.47       61.29      3.31 o 
  -3   2   6        5.04        3.13      0.46 o 
  -2   2   6      587.64      640.05      7.36 o 
  -1   2   6      383.18      387.66      4.96 o 
   0   2   6     2395.44     2518.07     17.24 o 
   1   2   6      367.93      356.67      4.43 o 
   2   2   6     1048.34     1125.07     27.68 o 
   3   2   6      466.68      458.23      6.26 o 
   4   2   6      530.05      513.01      7.69 o 
   5   2   6       30.31       24.60      1.75 o 
   6   2   6        3.01        2.47      0.97 o 
   7   2   6        0.32        1.01      0.86 o 
  -4   3   6       93.98      102.35      4.66 o 
  -3   3   6       91.92       86.44      4.65 o 
  -2   3   6       21.27       24.58      2.37 o 
  -1   3   6       17.69       13.05      1.01 o 
   0   3   6       39.12       41.62      1.91 o 
   1   3   6      263.01      251.81      3.15 o 
   2   3   6       51.96       51.98      2.17 o 
   3   3   6      396.31      388.39      8.30 o 
   4   3   6      909.27      902.53     11.49 o 
   5   3   6      659.77      681.74     11.00 o 
   6   3   6      117.41      128.65      7.30 o 
   7   3   6      135.69      130.76      5.46 o 
  -3   4   6       37.67       37.74      3.25 o 
  -2   4   6      401.38      401.62     12.19 o 
  -1   4   6      148.18      141.26      2.96 o 
   0   4   6      856.92      903.17     12.04 o 
   1   4   6      586.57      611.99      7.00 o 
   2   4   6      970.79     1039.78     11.97 o 
   3   4   6        0.57        1.53      0.51 o 
   4   4   6        4.35        7.24      1.46 o 
   5   4   6        0.44        0.57      0.53 o 
   6   4   6        0.20        0.26      0.75 o 
   7   4   6        0.29        1.04      1.19 o 
  -2   5   6       57.54       56.39      3.67 o 
  -1   5   6       76.70       69.32      6.01 o 
   0   5   6       73.25       66.64      2.95 o 
   1   5   6      258.77      263.10      5.49 o 
   2   5   6      485.95      497.39      9.57 o 
   3   5   6      685.33      699.65      8.57 o 
   4   5   6      185.12      197.05     18.53 o 
   5   5   6      292.68      288.17     13.92 o 
   6   5   6       79.64       84.21      4.12 o 
   7   5   6       42.48       40.92      3.05 o 
  -1   6   6       58.15       52.13      3.15 o 
   0   6   6       78.12       67.82      4.10 o 
   1   6   6        1.17        1.22      0.47 o 
   2   6   6        2.57        1.34      0.49 o 
   3   6   6        6.96        6.16      0.97 o 
   4   6   6       27.28       29.51      2.95 o 
   5   6   6       16.93       15.10      1.76 o 
   6   6   6       43.39       48.65      3.21 o 
   1   7   6      225.10      222.62     11.67 o 
   2   7   6      194.39      187.04     16.09 o 
   3   7   6      266.52      230.92     24.78 o 
   5   7   6       94.80       85.79      4.06 o 
  -3  -6   7      194.53      232.79      8.14 o 
  -2  -6   7      104.56      120.92      5.88 o 
  -1  -6   7       39.26       52.30      8.24 o 
  -5  -5   7        7.91        7.67      1.78 o 
  -4  -5   7       10.58        8.19      1.55 o 
  -3  -5   7      131.78      129.98      5.62 o 
  -2  -5   7      198.83      210.31      7.12 o 
  -1  -5   7       17.29       17.24      2.32 o 
   0  -5   7       94.82      109.54     17.17 o 
   1  -5   7       73.37       80.62      6.70 o 
  -5  -4   7      115.83      118.67      5.75 o 
  -4  -4   7       68.31       72.67      4.23 o 
  -3  -4   7        2.64        4.52      1.14 o 
  -2  -4   7      307.04      296.41     12.03 o 
  -1  -4   7       35.57       37.17      3.11 o 
   0  -4   7       77.68       88.23      5.20 o 
   1  -4   7      150.32      163.61      7.27 o 
   2  -4   7      125.79      123.98      5.81 o 
   3  -4   7       88.12       93.09      3.84 o 
  -5  -3   7       56.94       59.72      4.24 o 
  -4  -3   7      196.36      196.30     10.63 o 
  -3  -3   7       39.40       43.77      3.12 o 
  -2  -3   7      293.29      284.94      7.93 o 
  -1  -3   7      772.48      810.53     15.70 o 
   0  -3   7      180.43      191.61      4.40 o 
   1  -3   7      289.80      307.90     14.20 o 
   2  -3   7       28.61       30.84      1.90 o 
   3  -3   7       61.17       61.11      4.31 o 
   4  -3   7        5.64        4.96      0.92 o 
  -6  -2   7       20.53       17.12      2.50 o 
  -5  -2   7        0.35        0.72      0.51 o 
  -4  -2   7      351.11      347.94     14.07 o 
  -3  -2   7      152.14      148.85      3.89 o 
  -2  -2   7      195.77      182.08      6.04 o 
  -1  -2   7      555.55      531.90     11.17 o 
   0  -2   7      617.90      586.16      7.62 o 
   1  -2   7      319.44      326.59      5.26 o 
   2  -2   7      287.19      292.47      4.28 o 
   3  -2   7       62.53       69.74      3.51 o 
   4  -2   7       32.22       34.32      2.61 o 
   5  -2   7       58.13       58.79      5.48 o 
  -5  -1   7       17.76       17.03      1.57 o 
  -4  -1   7       77.84       76.79      3.86 o 
  -3  -1   7      496.86      541.26      8.91 o 
  -2  -1   7       43.90       46.41      2.33 o 
  -1  -1   7      151.93      134.13      4.51 o 
   0  -1   7       10.81       10.32      1.38 o 
   1  -1   7      158.85      167.08      2.52 o 
   2  -1   7       79.43       76.34      4.74 o 
   3  -1   7      433.24      456.04      5.63 o 
   4  -1   7        1.18        0.82      0.49 o 
   5  -1   7       56.20       54.20      3.52 o 
  -5   0   7       23.85       22.55      1.93 o 
  -4   0   7       43.64       49.06      3.02 o 
  -3   0   7      161.48      169.62      5.19 o 
  -2   0   7      604.03      615.08      8.86 o 
  -1   0   7      415.99      407.03      5.55 o 
   0   0   7     1091.26     1060.62     14.81 o 
   1   0   7      583.49      585.52     15.97 o 
   2   0   7      336.16      297.01      3.55 o 
   3   0   7      685.73      728.80      7.66 o 
   4   0   7      228.24      244.19      4.35 o 
   5   0   7       13.46        9.83      1.23 o 
   6   0   7       26.37       17.81      2.29 o 
  -5   1   7       53.23       53.29      4.39 o 
  -4   1   7        5.42        4.24      0.74 o 
  -3   1   7       57.34       52.73      2.81 o 
  -2   1   7       84.05       79.85      3.40 o 
  -1   1   7      573.54      573.30      7.15 o 
   0   1   7      324.19      308.12      4.76 o 
   1   1   7     1941.90     1964.15     17.11 o 
   2   1   7        5.36        8.30      0.63 o 
   3   1   7      294.32      295.96      8.72 o 
   4   1   7       83.09       80.34      2.92 o 
   5   1   7       77.33       71.76      6.08 o 
   6   1   7       55.25       51.76      3.48 o 
  -4   2   7      198.45      193.41      4.95 o 
  -3   2   7      142.34      141.73      4.62 o 
  -2   2   7      358.50      367.29      5.16 o 
  -1   2   7      296.97      327.39      4.76 o 
   0   2   7       66.44       57.11      5.28 o 
   1   2   7      649.39      697.56      7.49 o 
   2   2   7      347.42      360.65      5.87 o 
   3   2   7        1.05        1.63      0.43 o 
   4   2   7      259.79      252.92     13.12 o 
   5   2   7      432.30      444.64     11.55 o 
   6   2   7       16.99       18.71      2.16 o 
   7   2   7       13.63       12.97      2.03 o 
  -4   3   7        2.40        4.04      0.79 o 
  -3   3   7       86.08       89.64      5.22 o 
  -2   3   7       10.92       11.12      1.35 o 
  -1   3   7      651.22      672.01     10.40 o 
   0   3   7        0.64        1.49      0.41 o 
   1   3   7      314.14      300.41      4.52 o 
   2   3   7      501.80      486.93      5.67 o 
   3   3   7      412.43      385.83      9.03 o 
   4   3   7       81.77       90.21      3.72 o 
   5   3   7      313.04      316.91      8.74 o 
   6   3   7        3.47        3.39      1.11 o 
   7   3   7       32.46       34.85      3.13 o 
  -3   4   7       60.84       58.19      3.71 o 
  -2   4   7       15.85       15.33      1.25 o 
  -1   4   7      189.02      207.52      7.40 o 
   0   4   7      460.72      496.34      6.26 o 
   1   4   7       75.78       95.05      4.42 o 
   2   4   7      658.28      702.98      8.95 o 
   3   4   7     1247.27     1301.82     16.83 o 
   4   4   7      111.76      136.85     12.30 o 
   5   4   7       87.74       94.90      4.51 o 
   6   4   7       59.19       57.36      3.50 o 
   7   4   7        6.26        5.38      1.26 o 
  -2   5   7       15.49       13.05      1.66 o 
  -1   5   7       92.71       79.34      3.79 o 
   0   5   7      189.24      191.99      6.64 o 
   1   5   7      191.65      207.84      5.84 o 
   2   5   7      139.16      131.56      3.88 o 
   3   5   7      252.19      277.85      8.85 o 
   4   5   7        0.60        0.72      0.69 o 
   5   5   7       41.02       40.36      2.87 o 
   6   5   7        6.55        4.36      1.19 o 
   7   5   7       49.50       51.34      3.50 o 
  -1   6   7       12.84       11.49      1.47 o 
   0   6   7       75.75       71.00      4.14 o 
   1   6   7      448.82      476.47      5.62 o 
   2   6   7       41.47       41.44      3.62 o 
   3   6   7      116.82      113.96      5.03 o 
   4   6   7      172.11      172.24     17.67 o 
   5   6   7       50.59       51.91      2.47 o 
   6   6   7       32.66       30.92      2.72 o 
   1   7   7      106.81      107.35      7.76 o 
   2   7   7       14.06       13.28      1.39 o 
   3   7   7       61.59       61.90      8.52 o 
   4   7   7       46.21       43.40      6.65 o 
  -4  -5   8       58.77       58.82      6.61 o 
  -3  -5   8       88.23       89.17      4.86 o 
  -2  -5   8       32.37       37.27      3.29 o 
  -1  -5   8      100.27       99.65      5.25 o 
   0  -5   8       36.34       38.43      7.01 o 
   1  -5   8        2.52        2.42      0.95 o 
  -5  -4   8       40.65       46.92      4.15 o 
  -4  -4   8       10.92       14.74      2.24 o 
  -3  -4   8      109.18       95.07      6.19 o 
  -2  -4   8        0.90        2.17      1.08 o 
  -1  -4   8       93.80      100.65      6.38 o 
   0  -4   8      111.79      129.40     13.37 o 
   1  -4   8       80.01       78.50      6.13 o 
   2  -4   8        1.76        1.73      0.51 o 
  -5  -3   8       24.59       26.62      3.02 o 
  -4  -3   8       17.52       22.09      2.88 o 
  -3  -3   8      117.62       96.49      5.52 o 
  -2  -3   8       54.05       51.54      3.34 o 
  -1  -3   8       23.34       26.41      2.45 o 
   0  -3   8      153.84      160.64      4.15 o 
   1  -3   8      283.34      297.88      8.08 o 
   2  -3   8       44.56       44.63      3.09 o 
   3  -3   8       17.67       15.89      1.45 o 
   4  -3   8       32.62       28.90      2.16 o 
  -5  -2   8       74.15       65.43      9.58 o 
  -4  -2   8        5.47        6.24      1.07 o 
  -3  -2   8      334.65      326.12      8.61 o 
  -2  -2   8      407.98      406.85      9.86 o 
  -1  -2   8      415.24      397.94      9.55 o 
   0  -2   8       21.66       17.29      1.07 o 
   1  -2   8      175.58      180.72      3.76 o 
   2  -2   8       87.89       88.47      2.48 o 
   3  -2   8       10.21       10.32      0.95 o 
   4  -2   8       17.24       16.97      2.11 o 
  -5  -1   8       82.96       76.36      5.72 o 
  -4  -1   8       20.91       18.52      1.95 o 
  -3  -1   8        9.50        8.65      1.43 o 
  -2  -1   8       85.04       83.83      3.18 o 
  -1  -1   8      206.84      186.32      5.81 o 
   0  -1   8      112.54      108.16      3.94 o 
   1  -1   8       13.29       12.10      0.77 o 
   2  -1   8      213.53      229.39      3.65 o 
   3  -1   8      136.48      145.52      5.29 o 
   4  -1   8       82.15       88.92      6.32 o 
   5  -1   8       48.47       46.75      4.15 o 
  -5   0   8       66.67       69.05      4.26 o 
  -4   0   8       61.13       65.64      4.21 o 
  -3   0   8       73.41       73.64      5.21 o 
  -2   0   8        5.50        4.57      0.91 o 
  -1   0   8       96.90       91.36      3.67 o 
   0   0   8      147.72      150.05      4.44 o 
   1   0   8       86.14       78.25      4.20 o 
   2   0   8       19.58       16.07      1.82 o 
   3   0   8       55.49       46.89      2.40 o 
   4   0   8       16.53       14.44      1.13 o 
   5   0   8       15.83       14.39      2.21 o 
   6   0   8       68.79       62.13      4.11 o 
  -5   1   8        4.20        3.58      0.87 o 
  -4   1   8       52.73       50.54      2.78 o 
  -3   1   8      106.66      109.13      8.16 o 
  -2   1   8      180.33      165.47      6.54 o 
  -1   1   8      203.29      188.12      4.44 o 
   0   1   8      686.64      703.98      9.48 o 
   1   1   8      931.78      874.45     22.69 o 
   2   1   8      465.17      464.88      5.95 o 
   3   1   8      197.91      216.62      3.74 o 
   4   1   8       61.79       63.05      3.00 o 
   5   1   8        5.14        4.60      1.23 o 
   6   1   8      134.05      128.40      5.54 o 
  -4   2   8        7.03        6.36      1.09 o 
  -3   2   8       63.35       60.77      2.39 o 
  -2   2   8       86.09       89.46      3.56 o 
  -1   2   8       89.67       91.92      3.30 o 
   0   2   8        5.32        5.01      0.62 o 
   1   2   8        2.45        1.53      0.47 o 
   2   2   8        5.28        3.99      1.33 o 
   3   2   8       11.42       10.13      1.87 o 
   4   2   8      269.80      266.95      7.23 o 
   5   2   8       30.42       27.36      2.35 o 
   6   2   8      305.24      315.76      8.39 o 
  -3   3   8       52.67       57.96      3.27 o 
  -2   3   8       57.54       62.27      3.18 o 
  -1   3   8      222.79      221.94      4.69 o 
   0   3   8      219.23      235.76      3.86 o 
   1   3   8      121.89      125.19      4.64 o 
   2   3   8      183.21      179.37      5.06 o 
   3   3   8        1.36        1.97      0.54 o 
   4   3   8      438.99      454.26      7.37 o 
   5   3   8       71.82       66.82      4.09 o 
   6   3   8       11.68       10.99      1.74 o 
   7   3   8        0.26        1.71      1.32 o 
  -3   4   8       17.62       17.47      2.01 o 
  -2   4   8        7.40        7.79      0.90 o 
  -1   4   8        7.62        9.15      0.86 o 
   0   4   8       94.39       91.05      4.10 o 
   1   4   8       80.56       95.24      3.32 o 
   2   4   8      540.40      571.96      8.44 o 
   3   4   8        0.98        2.36      0.77 o 
   4   4   8      781.90      833.51     12.58 o 
   5   4   8      213.06      233.61     10.83 o 
   6   4   8       88.77       84.84      3.16 o 
   7   4   8        9.80        8.10      1.64 o 
  -2   5   8       68.49       68.64      3.90 o 
  -1   5   8       53.44       48.98      2.75 o 
   0   5   8      119.49      129.72      6.03 o 
   1   5   8       13.77       13.38      1.16 o 
   2   5   8      256.96      301.13     10.18 o 
   3   5   8      100.45       91.09      8.66 o 
   4   5   8       35.67       30.44      4.63 o 
   5   5   8        1.30        0.58      1.00 o 
   6   5   8        4.30        3.65      1.54 o 
   0   6   8       78.64       75.92      3.68 o 
   1   6   8        4.67        3.71      0.61 o 
   2   6   8      319.22      321.36     10.25 o 
   3   6   8      132.65      145.40     13.28 o 
   4   6   8      140.45      143.30     12.22 o 
   5   6   8       27.08       24.89      3.13 o 
   6   6   8      113.04      121.32      5.26 o 
   2   7   8        2.69        2.17      0.70 o 
   3   7   8        6.10        8.96      1.95 o 
   4   7   8       31.67       31.07      6.17 o 
  -3  -5   9       40.05       45.16      3.63 o 
  -2  -5   9       82.93       94.78      5.20 o 
  -1  -5   9       22.51       21.60      2.76 o 
   0  -5   9       25.54       32.08      4.06 o 
  -4  -4   9        2.89        3.80      1.72 o 
  -3  -4   9       10.25       11.25      1.85 o 
  -2  -4   9      134.85      111.88      5.26 o 
  -1  -4   9       29.76       25.12      2.66 o 
   0  -4   9        5.45        5.51      1.34 o 
   1  -4   9      101.78      119.41      8.38 o 
   2  -4   9       44.52       42.71      2.55 o 
  -5  -3   9        2.87        4.73      1.63 o 
  -4  -3   9       63.80       65.90      4.46 o 
  -3  -3   9       68.04       48.57      3.53 o 
  -2  -3   9       69.56       72.00      4.75 o 
  -1  -3   9       38.55       44.22      3.14 o 
   0  -3   9       19.82       20.61      1.22 o 
   1  -3   9        0.37        0.55      0.49 o 
   2  -3   9      416.10      440.89     11.19 o 
   3  -3   9        8.40        6.58      1.34 o 
  -5  -2   9       10.84       11.90      2.24 o 
  -4  -2   9      151.20      145.60      6.37 o 
  -3  -2   9      120.99      108.67      6.14 o 
  -2  -2   9       19.57       18.35      2.12 o 
   0  -2   9      202.90      199.40      3.95 o 
   1  -2   9       63.69       63.95      2.78 o 
   2  -2   9        3.61        4.85      0.54 o 
   3  -2   9        1.43        1.26      0.51 o 
   4  -2   9        1.87        2.22      0.65 o 
  -5  -1   9       17.89       13.43      1.69 o 
  -4  -1   9       55.39       58.56      3.48 o 
  -3  -1   9       44.02       45.31      3.27 o 
  -2  -1   9        9.77       12.87      1.85 o 
  -1  -1   9       83.52       77.32      3.65 o 
   0  -1   9      902.61      897.68     16.40 o 
   1  -1   9        0.81        1.07      0.41 o 
   2  -1   9      262.31      262.51      4.19 o 
   3  -1   9       40.55       44.43      2.25 o 
   4  -1   9       70.69       74.68      4.67 o 
   5  -1   9       10.56       11.26      1.38 o 
  -5   0   9       28.26       28.18      2.41 o 
  -4   0   9        0.42        0.34      0.65 o 
  -3   0   9      137.34      149.74      6.92 o 
  -2   0   9      110.57      117.33      4.30 o 
  -1   0   9      162.35      152.67      5.46 o 
   0   0   9       13.05       11.59      2.10 o 
   1   0   9       37.20       38.32      2.40 o 
   2   0   9        0.63        0.79      0.29 o 
   3   0   9       96.23       99.74      3.37 o 
   4   0   9        2.99        2.97      0.53 o 
   5   0   9       38.97       31.90      5.18 o 
  -4   1   9       17.50       13.90      1.60 o 
  -3   1   9       19.94       18.70      1.24 o 
  -2   1   9      896.89      906.26     16.68 o 
  -1   1   9       33.90       30.84      1.58 o 
   0   1   9      503.84      511.83      7.76 o 
   1   1   9      201.33      181.34      3.81 o 
   2   1   9      282.27      268.68      7.80 o 
   3   1   9       34.96       35.32      2.51 o 
   4   1   9       57.43       62.48      3.14 o 
   5   1   9       10.75       11.20      1.34 o 
   6   1   9        5.60        4.27      1.25 o 
  -4   2   9       52.53       47.45      2.83 o 
  -3   2   9       30.37       31.52      1.47 o 
  -2   2   9       24.53       25.55      1.97 o 
  -1   2   9       79.78       82.11      5.09 o 
   0   2   9        2.09        1.72      0.56 o 
   1   2   9       57.28       61.47      2.52 o 
   2   2   9        7.12        5.31      0.67 o 
   3   2   9       18.50       16.42      2.90 o 
   4   2   9        1.12        2.90      0.83 o 
   5   2   9      186.72      198.24      7.92 o 
   6   2   9       59.81       49.75      4.27 o 
  -3   3   9        4.28        4.45      0.74 o 
  -2   3   9       68.15       72.97      4.18 o 
  -1   3   9       27.67       30.00      1.80 o 
   0   3   9       69.67       69.94      2.78 o 
   1   3   9        1.37        1.16      0.44 o 
   2   3   9      157.45      157.18      3.35 o 
   3   3   9       53.79       59.73      7.99 o 
   4   3   9        0.87        1.61      0.74 o 
   5   3   9      315.64      341.55     11.74 o 
   6   3   9       72.52       79.68      5.71 o 
  -2   4   9        0.29        0.44      0.35 o 
  -1   4   9       31.92       32.45      2.73 o 
   0   4   9       43.53       40.47      4.21 o 
   1   4   9       70.58       69.69      3.35 o 
   2   4   9       13.15       13.00      1.11 o 
   3   4   9      404.08      421.48     18.66 o 
   4   4   9      143.15      131.00     10.73 o 
   5   4   9        2.49        3.03      0.89 o 
   6   4   9        3.78        3.34      1.40 o 
  -1   5   9        4.48        4.30      0.88 o 
   0   5   9       88.65       90.99      3.82 o 
   1   5   9       90.10       96.33      5.78 o 
   2   5   9        0.50        0.59      0.39 o 
   3   5   9      381.64      404.63     34.53 o 
   4   5   9       91.60      100.86     12.15 o 
   5   5   9        0.98        0.87      0.61 o 
   6   5   9       12.41       10.57      1.50 o 
   0   6   9        2.75        1.21      0.48 o 
   1   6   9      109.97      111.13      3.45 o 
   2   6   9      151.87      139.90      6.05 o 
   3   6   9        2.64        2.85      0.87 o 
   4   6   9        9.90        8.31      1.33 o 
   5   6   9       17.16       16.15      1.82 o 
   3   7   9       18.34       17.39      1.90 o 
   4   7   9       47.46       44.27      7.29 o 
  -3  -4  10        6.95        3.49      1.23 o 
  -2  -4  10        1.12        1.95      1.43 o 
  -1  -4  10        6.00        5.06      1.70 o 
   0  -4  10        0.98        1.66      1.45 o 
   1  -4  10       39.81       39.52      5.38 o 
  -4  -3  10       36.32       42.76      3.78 o 
  -3  -3  10       39.53       30.67      2.99 o 
  -2  -3  10       54.87       54.66      3.62 o 
  -1  -3  10       68.82       80.59      5.48 o 
   0  -3  10       51.78       56.57      3.69 o 
   1  -3  10      162.51      176.35      3.14 o 
   2  -3  10       52.67       48.49      2.39 o 
   3  -3  10        4.63        3.31      1.27 o 
  -4  -2  10        0.70        1.29      1.66 o 
  -3  -2  10       50.47       45.39      3.55 o 
  -2  -2  10        4.32        3.82      1.31 o 
  -1  -2  10      137.73      124.73      6.36 o 
   0  -2  10        2.99        2.07      0.67 o 
   1  -2  10      756.08      816.22     18.27 o 
   2  -2  10       38.58       37.87      2.06 o 
   3  -2  10       59.92       54.09      2.51 o 
   4  -2  10        8.62        7.78      1.10 o 
  -4  -1  10       44.48       48.61      6.76 o 
  -3  -1  10       76.11       80.49      4.21 o 
  -2  -1  10       76.64       74.47      4.82 o 
  -1  -1  10      118.38      117.96      5.07 o 
   0  -1  10      231.15      239.56      7.03 o 
   1  -1  10       20.88       17.08      1.76 o 
   2  -1  10        3.72        2.73      0.43 o 
   3  -1  10        0.45        1.19      0.32 o 
   4  -1  10        0.59        1.53      0.63 o 
   5  -1  10       23.88       25.34      2.71 o 
  -4   0  10        0.22        0.91      0.36 o 
  -3   0  10       44.11       49.15      3.38 o 
  -2   0  10       10.71       10.48      1.27 o 
  -1   0  10      909.60      927.89     16.94 o 
   0   0  10      104.22      108.36      4.67 o 
   1   0  10      370.95      383.97      6.28 o 
   2   0  10       77.50       78.80      2.27 o 
   3   0  10      388.56      399.04      9.77 o 
   4   0  10        0.29        0.89      0.42 o 
   5   0  10        5.22        4.88      1.38 o 
  -4   1  10       17.58       15.60      1.98 o 
  -3   1  10       37.23       39.51      3.92 o 
  -2   1  10       93.88       96.36      3.79 o 
  -1   1  10        1.59        1.53      0.58 o 
   0   1  10       27.15       27.91      3.88 o 
   1   1  10       29.12       28.77      3.94 o 
   2   1  10        2.37        3.34      0.53 o 
   3   1  10       47.98       44.79      2.61 o 
   4   1  10      185.99      206.91      7.84 o 
   5   1  10        7.49        5.94      1.00 o 
   6   1  10       91.21       94.46      5.12 o 
  -3   2  10      439.99      441.95      6.85 o 
  -2   2  10       51.39       50.53      2.71 o 
  -1   2  10      397.77      397.05      8.72 o 
   0   2  10       56.56       58.79      2.82 o 
   1   2  10      483.50      488.30     15.39 o 
   2   2  10        0.55        2.24      0.61 o 
   3   2  10        0.90        0.74      0.38 o 
   4   2  10        1.81        2.46      1.39 o 
   5   2  10        1.52        1.23      0.72 o 
   6   2  10        2.01        2.86      0.75 o 
  -3   3  10        5.83        4.06      0.82 o 
  -2   3  10        0.29        0.94      0.37 o 
  -1   3  10        1.24        2.63      0.75 o 
   0   3  10        0.62        1.00      0.70 o 
   1   3  10        7.35        7.24      1.05 o 
   2   3  10      319.20      299.92      6.32 o 
   3   3  10       54.74       53.44      5.37 o 
   4   3  10      336.92      335.34     10.97 o 
   5   3  10       22.90       22.01      2.18 o 
   6   3  10       27.64       28.63      2.67 o 
  -2   4  10       11.84        9.48      1.43 o 
  -1   4  10      113.13      109.37      4.27 o 
   0   4  10       11.24       12.26      1.26 o 
   1   4  10        9.84       10.00      1.09 o 
   2   4  10       11.22       12.84      1.44 o 
   3   4  10       14.79       16.46      2.34 o 
   4   4  10        7.39       12.20      1.57 o 
   5   4  10       52.68       58.75      3.33 o 
   6   4  10       15.00       10.80      1.54 o 
  -1   5  10       20.49       17.18      1.50 o 
   0   5  10      163.81      160.23      5.28 o 
   1   5  10       62.27       61.57      3.03 o 
   2   5  10      195.61      201.05      9.34 o 
   3   5  10       21.30       26.46      2.51 o 
   4   5  10       30.33       33.00      4.52 o 
   5   5  10       50.74       51.22      3.45 o 
   6   5  10       40.70       42.27      3.20 o 
   1   6  10        4.01        1.78      0.91 o 
   2   6  10        3.14        3.44      1.23 o 
   3   6  10       29.03       28.64      3.64 o 
   4   6  10        6.98        9.99      2.11 o 
   5   6  10        9.14        6.75      1.19 o 
  -2  -4  11       16.18       14.20      2.19 o 
  -1  -4  11        1.39        2.68      1.47 o 
   0  -4  11       10.47        9.83      1.95 o 
  -3  -3  11       42.12       34.31      3.16 o 
  -2  -3  11       60.97       49.22      3.61 o 
  -1  -3  11      109.06      105.62      5.11 o 
   0  -3  11       55.98       55.32      3.84 o 
   1  -3  11       18.94       20.17      1.94 o 
   2  -3  11      203.20      194.65     12.19 o 
  -4  -2  11       20.75       23.46      3.22 o 
  -3  -2  11       21.17       23.06      2.84 o 
  -2  -2  11       48.79       51.94      3.77 o 
  -1  -2  11      111.06      105.86      7.80 o 
   0  -2  11      261.97      264.92     15.17 o 
   1  -2  11       13.20       12.78      2.08 o 
   2  -2  11      229.91      231.04      8.20 o 
   3  -2  11       85.57       81.95      6.31 o 
  -4  -1  11       32.84       29.46      7.26 o 
  -3  -1  11      111.05      101.20      5.40 o 
  -2  -1  11       58.04       52.71      3.65 o 
   0  -1  11      475.54      485.13     17.82 o 
   1  -1  11       13.26        9.18      0.94 o 
   2  -1  11        1.29        2.27      0.52 o 
   3  -1  11       12.65       11.92      1.19 o 
   4  -1  11       13.54       14.13      1.74 o 
  -4   0  11       10.60       10.68      1.55 o 
  -3   0  11       20.83       25.50      2.42 o 
  -2   0  11      171.10      185.28     10.18 o 
  -1   0  11       80.78       78.55      4.89 o 
   0   0  11      375.12      378.99     20.66 o 
   1   0  11      341.12      339.76      9.23 o 
   2   0  11      131.39      135.71      4.21 o 
   3   0  11      124.51      127.43      5.98 o 
   4   0  11      171.90      177.61      3.86 o 
   5   0  11       28.67       31.50      3.23 o 
  -3   1  11        0.38        1.02      0.44 o 
  -2   1  11      448.12      474.72     16.73 o 
  -1   1  11        5.04        4.58      1.50 o 
   0   1  11       14.07       17.17      1.45 o 
   1   1  11      201.70      207.33      4.53 o 
   2   1  11      121.30      116.18      6.11 o 
   3   1  11        0.79        1.45      0.61 o 
   4   1  11       41.82       46.47      2.75 o 
   5   1  11        2.86        2.08      0.72 o 
  -3   2  11       18.58       15.98      1.72 o 
  -2   2  11      187.41      197.27      5.73 o 
  -1   2  11      312.94      330.94     10.26 o 
   0   2  11       89.89       98.28      4.65 o 
   1   2  11      117.35      126.50      5.32 o 
   2   2  11      312.06      312.32     10.13 o 
   3   2  11       59.37       63.56      6.39 o 
   4   2  11       80.88       87.56      5.01 o 
   5   2  11       10.11       11.08      1.17 o 
   6   2  11       10.77        9.39      1.51 o 
  -2   3  11        1.51        2.08      0.58 o 
  -1   3  11       56.60       58.63      2.60 o 
   0   3  11       56.04       50.32      2.90 o 
   1   3  11       12.04        6.69      1.22 o 
   2   3  11       66.11       53.77      7.14 o 
   3   3  11        8.95       11.00      1.64 o 
   4   3  11      109.97      110.85      6.01 o 
   5   3  11       33.06       38.05      3.34 o 
   6   3  11       24.15       24.13      2.23 o 
  -1   4  11       31.27       29.41      2.16 o 
   0   4  11      268.61      279.51      5.34 o 
   1   4  11      107.22      104.32      5.11 o 
   2   4  11      214.96      221.45      9.81 o 
   3   4  11      118.21      122.50     10.54 o 
   4   4  11       72.22       83.99      9.36 o 
   5   4  11       62.90       67.80      4.01 o 
   6   4  11       51.42       51.91      3.48 o 
   0   5  11       65.24       63.81      3.47 o 
   1   5  11       28.41       27.71      2.33 o 
   2   5  11       74.17       74.05      4.19 o 
   3   5  11       35.75       44.69      5.36 o 
   4   5  11       28.32       28.97      4.89 o 
   5   5  11        1.07        2.39      0.82 o 
   1   6  11       50.99       45.03      2.85 o 
   2   6  11       29.66       30.97      4.17 o 
   3   6  11       37.50       40.78      4.44 o 
   4   6  11       79.91       72.73     13.79 o 
  -2  -3  12       41.82       46.14      3.71 o 
  -1  -3  12       94.45       93.14      5.01 o 
   0  -3  12       39.55       42.53      3.50 o 
   1  -3  12      172.54      186.89      6.19 o 
  -3  -2  12       28.01       21.57      2.76 o 
  -2  -2  12      123.96      125.19      5.75 o 
  -1  -2  12      103.81      101.10      5.02 o 
   0  -2  12       94.98       95.59      5.92 o 
   1  -2  12       56.12       53.54      2.15 o 
   2  -2  12       20.60       20.63      1.36 o 
   3  -2  12       11.54       10.26      1.44 o 
  -3  -1  12      102.69       93.83      5.34 o 
  -2  -1  12       54.99       51.53      3.79 o 
  -1  -1  12      243.36      233.83     12.19 o 
   0  -1  12       90.45       91.94      5.19 o 
   1  -1  12      305.76      304.34     12.96 o 
   2  -1  12      276.65      281.82      4.53 o 
   3  -1  12      133.49      131.02      4.33 o 
   4  -1  12        4.90        3.33      0.67 o 
  -3   0  12       20.30       18.02      2.13 o 
  -2   0  12       53.32       61.63      4.15 o 
  -1   0  12       11.96       15.45      2.38 o 
   0   0  12       13.04       13.29      1.39 o 
   1   0  12       19.79       22.41      4.18 o 
   2   0  12       67.06       65.26      2.99 o 
   3   0  12      111.24      106.56      4.21 o 
   4   0  12        8.57        8.82      1.27 o 
  -3   1  12       88.55       91.91      5.70 o 
  -2   1  12       71.29       71.22      3.25 o 
  -1   1  12      472.57      500.28     27.52 o 
   0   1  12      529.08      568.27     14.67 o 
   1   1  12      487.52      497.41     13.48 o 
   2   1  12       54.17       62.20      3.04 o 
   3   1  12      355.00      352.20     23.06 o 
   4   1  12        4.05        6.46      1.07 o 
   5   1  12        3.17        3.80      0.65 o 
  -2   2  12       10.91       12.06      1.17 o 
  -1   2  12        0.58        0.78      0.83 o 
   0   2  12       77.80       79.65      4.59 o 
   1   2  12      153.07      149.60      6.37 o 
   2   2  12       35.43       42.65      2.18 o 
   3   2  12      106.21      113.31     11.14 o 
   4   2  12      207.86      212.78     12.53 o 
   5   2  12      133.45      141.04      5.62 o 
  -2   3  12      138.52      134.22      5.48 o 
  -1   3  12      189.51      197.96      5.96 o 
   0   3  12       30.02       29.49      2.06 o 
   1   3  12      244.28      253.21     11.40 o 
   2   3  12       10.62       10.88      1.06 o 
   3   3  12       14.44       15.31      2.57 o 
   4   3  12        7.77        6.93      1.13 o 
   5   3  12       49.91       53.56      3.96 o 
  -1   4  12       33.95       34.35      2.52 o 
   0   4  12       34.07       35.79      2.47 o 
   1   4  12      151.69      145.30      5.50 o 
   2   4  12      337.13      333.73     11.14 o 
   3   4  12      399.84      417.26     24.77 o 
   4   4  12      115.45      138.66     14.55 o 
   5   4  12       42.89       40.72      3.30 o 
   0   5  12       19.39       16.24      1.80 o 
   1   5  12       50.97       55.18      3.71 o 
   2   5  12        0.46        3.13      1.22 o 
   3   5  12       88.50      100.11     17.01 o 
   4   5  12       30.84       42.95      5.10 o 
   5   5  12       30.95       34.74      3.00 o 
  -2  -2  13       37.60       34.58      3.45 o 
  -1  -2  13      101.31      103.14      5.38 o 
   0  -2  13       47.83       50.28      2.67 o 
   1  -2  13       36.39       34.10      1.83 o 
   2  -2  13       78.74       77.91      6.78 o 
  -2  -1  13       41.50       47.40      4.12 o 
  -1  -1  13      228.06      236.89      7.66 o 
   0  -1  13       84.13       91.06      4.36 o 
   1  -1  13       74.18       69.95      3.37 o 
   2  -1  13       17.15       15.78      1.28 o 
   3  -1  13      100.78       94.89      3.62 o 
  -2   0  13       32.60       28.39      2.16 o 
  -1   0  13       18.03       15.93      1.61 o 
   0   0  13      129.96      126.52     11.51 o 
   1   0  13       82.04       76.98      4.15 o 
   2   0  13       41.73       37.55      1.94 o 
   3   0  13       18.69       19.00      1.33 o 
   4   0  13      121.74      116.79      7.97 o 
  -2   1  13       41.77       41.16      2.69 o 
  -1   1  13      102.64      102.28      4.74 o 
   0   1  13       32.94       35.86      2.31 o 
   1   1  13      389.40      389.04     13.22 o 
   2   1  13      138.19      130.35      4.30 o 
   3   1  13       45.25       49.09      2.36 o 
   4   1  13      105.08      102.05      4.98 o 
  -2   2  13      102.88      103.24      5.61 o 
  -1   2  13      148.92      146.70      7.62 o 
   0   2  13       70.75       67.42      3.30 o 
   1   2  13       28.79       30.37      2.03 o 
   2   2  13      274.78      256.09      9.01 o 
   3   2  13        3.81        2.62      0.92 o 
   4   2  13       18.91       14.62      3.52 o 
   5   2  13        0.38        1.44      0.76 o 
  -1   3  13      131.54      128.45     10.03 o 
   0   3  13       75.34       75.43      3.98 o 
   1   3  13       16.88       19.00      1.33 o 
   2   3  13      174.43      152.36      4.52 o 
   3   3  13      181.44      186.65     16.06 o 
   4   3  13       57.24       57.16      3.45 o 
   5   3  13       80.87       92.54      4.72 o 
   0   4  13      177.41      180.33     11.99 o 
   1   4  13        0.53        0.88      0.50 o 
   2   4  13       40.41       41.50      7.32 o 
   3   4  13       26.63       29.47      5.17 o 
   4   4  13       56.88       64.25     11.64 o 
   2   5  13       82.42       87.48     10.28 o 
   3   5  13      126.64      145.88     14.14 o 
   4   5  13        1.18        1.27      0.85 o 
  -1  -1  14        0.28        1.14      0.94 o 
   0  -1  14       51.30       47.17      2.78 o 
   1  -1  14        2.38        1.99      0.60 o 
   2  -1  14        2.23        1.15      0.49 o 
  -1   0  14       19.54       22.32      2.07 o 
   0   0  14       98.57       92.76      3.96 o 
   1   0  14      104.38       97.46      4.18 o 
   2   0  14       41.17       34.80      2.54 o 
   3   0  14       64.41       55.69      2.43 o 
  -1   1  14        9.71        9.28      3.60 o 
   0   1  14        5.12        5.69      1.00 o 
   1   1  14       77.29       79.34      4.52 o 
   2   1  14       25.16       27.39      2.78 o 
   3   1  14      102.78       96.92      3.59 o 
  -1   2  14      128.60      133.93      9.09 o 
   0   2  14       63.17       61.48      4.70 o 
   1   2  14       83.86       81.74      3.66 o 
   2   2  14       14.30       17.56      1.46 o 
   3   2  14       10.45       10.02      1.18 o 
   4   2  14       43.86       45.25      3.71 o 
   0   3  14       11.46       13.31      1.89 o 
   1   3  14       57.82       50.00      3.28 o 
   2   3  14       30.00       32.60      6.82 o 
   3   3  14       10.73        8.88      1.85 o 
   4   3  14       63.11       64.68      4.40 o 
   1   4  14       19.96       15.42      1.56 o 
   2   4  14       74.60       73.50     12.22 o 
   3   4  14        4.80        4.23      1.35 o 
   0   0  15       34.75       34.96      2.67 o 
   1   0  15        2.14        0.86      0.49 o 
   0   1  15       76.33       75.92      4.32 o 
   1   1  15       15.80       12.38      1.49 o 
   2   1  15       29.11       26.06      3.17 o 
   1   2  15       46.71       45.71      3.15 o 
   2   2  15        5.82        2.70      0.85 o 
   3   2  15        2.45        3.20      0.64 o 
   2   3  15       36.47       31.58      5.02 o 
                                                 
